# Supplementary material for: Crystal structure of 1-benzyl-2-hy­droxy-5-oxopyrrolidin-3-yl acetate
Source: Acta Crystallogr E Crystallogr Commun. 2015 Jul 17;71(Pt 8):o582–3. doi: 10.1107/S2056989015013353 (PMC4571408; doi:10.1107/S2056989015013353)
Supplement: Supplementary file 1 [file e-71-0o582-sup1.cif]

##############################################################################
#                                                                            #
# This CIF contains the data in a paper accepted for publication in          #
# Acta Crystallographica Section E. It conforms to the requirements of       #
# Notes for Authors for Acta Crystallographica Section E, and has been       #
# peer reviewed under the auspices of the IUCr Commission on Journals.       #
#                                                                            #
# Full details of the Crystallographic Information File format               #
# are given in the paper "The Crystallographic Information File (CIF):       #
# a New Standard Archive File for Crystallography" by S. R. Hall, F. H.      #
# Allen and I. D. Brown [Acta Cryst. (1991), A47, 655-685].                  #
#                                                                            #
# The current version of the core CIF dictionary is obtainable from          #
# ftp://ftp.iucr.org/pub/cif_core.dic.                                       #
#                                                                            #
# Software is freely available for graphical display of the structure(s)     #
# in this CIF. For information consult the CIF software page                 #
# http://www.iucr.org/resources/cif/software.                                #
#                                                                            #
# This file may be used for bona fide research purposes within the           #
# scientific community so long as proper attribution is given to the journal # 
# article from which it was obtained.                                        #
#                                                                            #
##############################################################################
data_I
_database_code_depnum_ccdc_archive 'CCDC 1412190'
_audit_creation_method     SHELXL-2014/6
_chemical_name_systematic
;
1-Benzyl-2-hydroxy-5-oxopyrrolidin-3-yl acetate
;
_chemical_name_common     ?
_chemical_formula_moiety     'C13 H15 N O4'
_chemical_formula_sum     'C13 H15 N O4'
_chemical_formula_iupac     'C13 H15 N O4'
_chemical_formula_weight     249.26
_chemical_melting_point     ?
_shelx_space_group_comment
;
The symmetry employed for this shelxl refinement is uniquely defined
by the following loop, which should always be used as a source of
symmetry information in preference to the above space-group names.
They are only intended as comments.
;
_space_group_crystal_system     orthorhombic
_space_group_name_H-M_alt     'P 21 21 21'
_space_group_name_Hall     'P 2ac 2ab'
loop_
    _space_group_symop_operation_xyz
    'x, y, z'
    '-x+1/2, -y, z+1/2'
    'x+1/2, -y+1/2, -z'
    '-x, y+1/2, -z+1/2'
_cell_length_a     26.504(2)
_cell_length_b     6.3668(5)
_cell_length_c     7.6040(6)
_cell_angle_alpha     90
_cell_angle_beta     90
_cell_angle_gamma     90
_cell_volume     1283.14(17)
_cell_formula_units_Z     4
_cell_measurement_reflns_used     3310
_cell_measurement_theta_min     2.79
_cell_measurement_theta_max     25.33
_cell_measurement_temperature     293(2)
_exptl_crystal_description     block
_exptl_crystal_colour     colourless
_exptl_crystal_size_max     0.563
_exptl_crystal_size_mid     0.404
_exptl_crystal_size_min     0.357
_exptl_crystal_density_diffrn     1.290
_exptl_crystal_density_meas     ?
_exptl_crystal_density_method     ?
_exptl_crystal_F_000     528
_exptl_absorpt_coefficient_mu     0.096
_exptl_absorpt_correction_type     multi-scan
_exptl_absorpt_process_details
;
(<i>SADABS</i>; Sheldrick, 1996)
;
_shelx_estimated_absorpt_T_min     0.948
_shelx_estimated_absorpt_T_max     0.966
_exptl_absorpt_correction_T_min     0.6733
_exptl_absorpt_correction_T_max     0.7452
_diffrn_ambient_temperature     293(2)
_diffrn_radiation_type     MoK\a
_diffrn_radiation_wavelength     0.71073
_diffrn_measurement_device_type     'Bruker APEXII CCD'
_diffrn_measurement_method     '\f and \w scans'
_diffrn_detector_area_resol_mean     ?
_diffrn_reflns_number     4917
_diffrn_reflns_av_R_equivalents     0.0136
_diffrn_reflns_theta_min     2.787
_diffrn_reflns_theta_max     25.338
_diffrn_reflns_theta_full     25.242
_diffrn_measured_fraction_theta_max     0.989
_diffrn_measured_fraction_theta_full     0.988
_diffrn_reflns_limit_h_min     -31
_diffrn_reflns_limit_h_max     26
_diffrn_reflns_limit_k_min     -5
_diffrn_reflns_limit_k_max     7
_diffrn_reflns_limit_l_min     -9
_diffrn_reflns_limit_l_max     7
_refine_special_details     ?
_reflns_number_total     2246
_reflns_number_gt     2087
_reflns_threshold_expression     'I > 2\s(I)'
_refine_ls_structure_factor_coef     Fsqd
_refine_ls_matrix_type     full
_refine_ls_R_factor_all     0.0363
_refine_ls_R_factor_gt     0.0338
_refine_ls_wR_factor_gt     0.0911
_refine_ls_wR_factor_ref     0.0934
_refine_ls_goodness_of_fit_ref     1.058
_refine_ls_restrained_S_all     1.058
_refine_ls_number_reflns     2246
_refine_ls_number_parameters     165
_refine_ls_number_restraints     0
_refine_ls_hydrogen_treatment     constr
_refine_ls_weighting_scheme     calc
_refine_ls_weighting_details
              'w=1/[\s^2^(Fo^2^)+(0.0507P)^2^+0.1542P] where P=(Fo^2^+2Fc^2^)/3'
_atom_sites_solution_hydrogens     geom
_atom_sites_solution_primary     ?
_atom_sites_solution_secondary     ?
_refine_ls_shift/su_max     0.000
_refine_ls_shift/su_mean     0.000
_refine_diff_density_max     0.104
_refine_diff_density_min     -0.181
_refine_ls_extinction_method     none
_refine_ls_extinction_coef     .
_refine_ls_abs_structure_details     ?
_refine_ls_abs_structure_Flack     ?
loop_
    _atom_type_symbol
    _atom_type_description
    _atom_type_scat_dispersion_real
    _atom_type_scat_dispersion_imag
    _atom_type_scat_source
    'C' 'C' 0.0033 0.0016
                         'International Tables Vol C Tables 4.2.6.8 and 6.1.1.4'
    'H' 'H' 0.0000 0.0000
                         'International Tables Vol C Tables 4.2.6.8 and 6.1.1.4'
    'N' 'N' 0.0061 0.0033
                         'International Tables Vol C Tables 4.2.6.8 and 6.1.1.4'
    'O' 'O' 0.0106 0.0060
                         'International Tables Vol C Tables 4.2.6.8 and 6.1.1.4'
_computing_data_collection
;
APEX2 (Bruker, 2009)
;
_computing_cell_refinement
;
SAINT (Bruker, 2009)
;
_computing_data_reduction
;
SAINT (Bruker, 2009)
;
_computing_structure_solution
;
SIR2014 (Burla <i>et al.</i>,  2015)
;
_computing_structure_refinement
;
SHELXL2014 (Sheldrick, 2015)
;
_computing_molecular_graphics
;
ORTEP-3 for Windows (Farrugia, 2012) and DIAMOND (Brandenburg,
2006)
;
_computing_publication_material
;
<i>MarvinSketch</i> (ChemAxon, 2010) and publCIF (Westrip, 2010)
;
loop_
    _atom_site_type_symbol
    _atom_site_label
    _atom_site_fract_x
    _atom_site_fract_y
    _atom_site_fract_z
    _atom_site_U_iso_or_equiv
    _atom_site_adp_type
    _atom_site_calc_flag
    _atom_site_occupancy
    _atom_site_disorder_assembly
    _atom_site_disorder_group
    O O1 0.04798(6) 0.8021(3) 0.0393(2) 0.0590(4) Uani d 1 . .
    O O2 0.10250(7) 0.5494(3) -0.0319(3) 0.0797(6) Uani d 1 . .
    O O3 0.05817(6) 0.6595(2) 0.3698(2) 0.0626(5) Uani d 1 . .
    H H3O 0.0678 0.5486 0.4131 0.094 Uiso calc 1 . .
    O O4 0.09632(7) 1.2919(2) 0.4745(3) 0.0736(5) Uani d 1 . .
    N N1 0.11194(6) 0.9434(3) 0.4315(3) 0.0528(5) Uani d 1 . .
    C C1 0.08701(8) 0.8984(3) 0.1433(3) 0.0540(5) Uani d 1 . .
    H H1 0.1175 0.9160 0.0717 0.065 Uiso calc 1 . .
    C C2 0.09990(8) 0.7747(3) 0.3111(3) 0.0497(5) Uani d 1 . .
    H H2 0.1291 0.6831 0.2924 0.060 Uiso calc 1 . .
    C C4 0.09357(8) 1.1311(3) 0.3844(3) 0.0547(5) Uani d 1 . .
    C C5 0.06905(10) 1.1103(4) 0.2074(4) 0.0614(6) Uani d 1 . .
    H H5A 0.0799 1.2216 0.1289 0.074 Uiso calc 1 . .
    H H5B 0.0326 1.1139 0.2173 0.074 Uiso calc 1 . .
    C C6 0.06079(10) 0.6229(4) -0.0410(3) 0.0594(6) Uani d 1 . .
    C C7 0.01803(12) 0.5271(5) -0.1385(4) 0.0792(8) Uani d 1 . .
    H H7A 0.0041 0.4141 -0.0706 0.119 Uiso calc 1 . .
    H H7B 0.0299 0.4738 -0.2492 0.119 Uiso calc 1 . .
    H H7C -0.0075 0.6314 -0.1589 0.119 Uiso calc 1 . .
    C C8 0.13462(9) 0.9012(4) 0.6024(3) 0.0605(6) Uani d 1 . .
    H H8A 0.1153 0.7925 0.6613 0.073 Uiso calc 1 . .
    H H8B 0.1328 1.0272 0.6738 0.073 Uiso calc 1 . .
    C C9 0.18888(8) 0.8323(4) 0.5891(3) 0.0525(5) Uani d 1 . .
    C C10 0.20395(10) 0.6420(4) 0.6570(4) 0.0707(7) Uani d 1 . .
    H H10 0.1803 0.5528 0.7079 0.085 Uiso calc 1 . .
    C C11 0.25400(13) 0.5831(6) 0.6500(5) 0.0973(11) Uani d 1 . .
    H H11 0.2643 0.4563 0.6991 0.117 Uiso calc 1 . .
    C C12 0.28864(12) 0.7121(8) 0.5703(5) 0.1080(14) Uani d 1 . .
    H H12 0.3222 0.6711 0.5627 0.130 Uiso calc 1 . .
    C C13 0.27379(11) 0.9002(9) 0.5023(4) 0.1085(14) Uani d 1 . .
    H H13 0.2974 0.9877 0.4491 0.130 Uiso calc 1 . .
    C C14 0.22412(10) 0.9614(6) 0.5120(4) 0.0799(9) Uani d 1 . .
    H H14 0.2143 1.0905 0.4662 0.096 Uiso calc 1 . .
loop_
    _atom_site_aniso_label
    _atom_site_aniso_U_11
    _atom_site_aniso_U_22
    _atom_site_aniso_U_33
    _atom_site_aniso_U_12
    _atom_site_aniso_U_13
    _atom_site_aniso_U_23
    O1 0.0530(9) 0.0571(9) 0.0668(10) 0.0025(7) -0.0072(7) 0.0012(8)
    O2 0.0751(12) 0.0781(12) 0.0861(13) 0.0164(10) 0.0149(10) 0.0015(11)
    O3 0.0543(8) 0.0431(8) 0.0902(12) -0.0007(7) 0.0038(8) 0.0173(8)
    O4 0.0824(12) 0.0420(8) 0.0963(13) -0.0005(8) -0.0194(10) 0.0025(9)
    N1 0.0482(9) 0.0437(9) 0.0664(11) 0.0037(8) -0.0082(9) 0.0093(8)
    C1 0.0446(11) 0.0507(12) 0.0667(13) -0.0019(9) -0.0034(9) 0.0113(11)
    C2 0.0414(10) 0.0410(10) 0.0667(13) 0.0048(9) 0.0002(9) 0.0066(10)
    C4 0.0470(11) 0.0385(10) 0.0785(15) -0.0031(9) -0.0072(10) 0.0097(11)
    C5 0.0593(13) 0.0433(11) 0.0817(16) 0.0010(10) -0.0149(12) 0.0136(11)
    C6 0.0685(15) 0.0562(12) 0.0535(12) 0.0004(12) 0.0092(11) 0.0130(11)
    C7 0.103(2) 0.0685(16) 0.0663(15) -0.0102(16) -0.0066(16) -0.0010(13)
    C8 0.0590(13) 0.0645(14) 0.0578(12) 0.0100(11) -0.0006(10) 0.0109(11)
    C9 0.0502(11) 0.0596(13) 0.0478(10) -0.0003(10) -0.0082(9) 0.0043(11)
    C10 0.0658(15) 0.0616(14) 0.0847(17) 0.0089(12) -0.0054(13) 0.0060(15)
    C11 0.080(2) 0.099(2) 0.113(3) 0.038(2) -0.021(2) -0.009(2)
    C12 0.0561(16) 0.185(4) 0.083(2) 0.029(2) -0.0068(16) -0.022(3)
    C13 0.0540(16) 0.197(4) 0.0745(19) -0.027(2) -0.0063(14) 0.025(3)
    C14 0.0660(16) 0.103(2) 0.0712(16) -0.0153(15) -0.0117(13) 0.0294(17)
_geom_special_details
;
All e.s.d.'s (except the e.s.d. in the dihedral angle between two l.s. planes)
are estimated using the full covariance matrix. The cell e.s.d.'s are taken
into account individually in the estimation of e.s.d.'s in distances, angles
and torsion angles; correlations between e.s.d.'s in cell parameters are only
used when they are defined by crystal symmetry. An approximate (isotropic)
treatment of cell e.s.d.'s is used for estimating e.s.d.'s involving l.s.
planes.
;
loop_
    _geom_bond_atom_site_label_1
    _geom_bond_atom_site_label_2
    _geom_bond_site_symmetry_2
    _geom_bond_distance
    _geom_bond_publ_flag
    O1 C6 . 1.338(3) ?
    O1 C1 . 1.439(3) ?
    O2 C6 . 1.202(3) ?
    O3 C2 . 1.400(3) ?
    O3 H3O . 0.8200 ?
    O4 C4 . 1.234(3) ?
    N1 C4 . 1.339(3) ?
    N1 C2 . 1.447(3) ?
    N1 C8 . 1.457(3) ?
    C1 C5 . 1.512(3) ?
    C1 C2 . 1.538(3) ?
    C1 H1 . 0.9800 ?
    C2 H2 . 0.9800 ?
    C4 C5 . 1.501(4) ?
    C5 H5A . 0.9700 ?
    C5 H5B . 0.9700 ?
    C6 C7 . 1.486(4) ?
    C7 H7A . 0.9600 ?
    C7 H7B . 0.9600 ?
    C7 H7C . 0.9600 ?
    C8 C9 . 1.507(3) ?
    C8 H8A . 0.9700 ?
    C8 H8B . 0.9700 ?
    C9 C14 . 1.375(4) ?
    C9 C10 . 1.376(4) ?
    C10 C11 . 1.380(4) ?
    C10 H10 . 0.9300 ?
    C11 C12 . 1.373(5) ?
    C11 H11 . 0.9300 ?
    C12 C13 . 1.363(6) ?
    C12 H12 . 0.9300 ?
    C13 C14 . 1.375(5) ?
    C13 H13 . 0.9300 ?
    C14 H14 . 0.9300 ?
loop_
    _geom_angle_atom_site_label_1
    _geom_angle_atom_site_label_2
    _geom_angle_atom_site_label_3
    _geom_angle_site_symmetry_1
    _geom_angle_site_symmetry_3
    _geom_angle
    _geom_angle_publ_flag
    C6 O1 C1 . . 115.57(18) ?
    C2 O3 H3O . . 109.5 ?
    C4 N1 C2 . . 114.41(18) ?
    C4 N1 C8 . . 123.6(2) ?
    C2 N1 C8 . . 121.22(18) ?
    O1 C1 C5 . . 109.34(18) ?
    O1 C1 C2 . . 113.42(17) ?
    C5 C1 C2 . . 105.0(2) ?
    O1 C1 H1 . . 109.6 ?
    C5 C1 H1 . . 109.6 ?
    C2 C1 H1 . . 109.6 ?
    O3 C2 N1 . . 111.19(18) ?
    O3 C2 C1 . . 110.93(17) ?
    N1 C2 C1 . . 101.18(17) ?
    O3 C2 H2 . . 111.1 ?
    N1 C2 H2 . . 111.1 ?
    C1 C2 H2 . . 111.1 ?
    O4 C4 N1 . . 124.8(2) ?
    O4 C4 C5 . . 126.6(2) ?
    N1 C4 C5 . . 108.6(2) ?
    C4 C5 C1 . . 103.40(18) ?
    C4 C5 H5A . . 111.1 ?
    C1 C5 H5A . . 111.1 ?
    C4 C5 H5B . . 111.1 ?
    C1 C5 H5B . . 111.1 ?
    H5A C5 H5B . . 109.0 ?
    O2 C6 O1 . . 122.6(2) ?
    O2 C6 C7 . . 124.8(3) ?
    O1 C6 C7 . . 112.6(2) ?
    C6 C7 H7A . . 109.5 ?
    C6 C7 H7B . . 109.5 ?
    H7A C7 H7B . . 109.5 ?
    C6 C7 H7C . . 109.5 ?
    H7A C7 H7C . . 109.5 ?
    H7B C7 H7C . . 109.5 ?
    N1 C8 C9 . . 112.81(19) ?
    N1 C8 H8A . . 109.0 ?
    C9 C8 H8A . . 109.0 ?
    N1 C8 H8B . . 109.0 ?
    C9 C8 H8B . . 109.0 ?
    H8A C8 H8B . . 107.8 ?
    C14 C9 C10 . . 119.3(2) ?
    C14 C9 C8 . . 120.2(2) ?
    C10 C9 C8 . . 120.5(2) ?
    C9 C10 C11 . . 120.3(3) ?
    C9 C10 H10 . . 119.9 ?
    C11 C10 H10 . . 119.9 ?
    C12 C11 C10 . . 119.8(3) ?
    C12 C11 H11 . . 120.1 ?
    C10 C11 H11 . . 120.1 ?
    C13 C12 C11 . . 120.0(3) ?
    C13 C12 H12 . . 120.0 ?
    C11 C12 H12 . . 120.0 ?
    C12 C13 C14 . . 120.3(3) ?
    C12 C13 H13 . . 119.8 ?
    C14 C13 H13 . . 119.8 ?
    C13 C14 C9 . . 120.3(3) ?
    C13 C14 H14 . . 119.9 ?
    C9 C14 H14 . . 119.9 ?
loop_
    _geom_torsion_atom_site_label_1
    _geom_torsion_atom_site_label_2
    _geom_torsion_atom_site_label_3
    _geom_torsion_atom_site_label_4
    _geom_torsion_site_symmetry_1
    _geom_torsion_site_symmetry_2
    _geom_torsion_site_symmetry_3
    _geom_torsion_site_symmetry_4
    _geom_torsion
    _geom_torsion_publ_flag
    C6 O1 C1 C5 . . . . 173.36(18) ?
    C6 O1 C1 C2 . . . . -69.8(2) ?
    C4 N1 C2 O3 . . . . -97.9(2) ?
    C8 N1 C2 O3 . . . . 72.3(2) ?
    C4 N1 C2 C1 . . . . 20.0(2) ?
    C8 N1 C2 C1 . . . . -169.84(18) ?
    O1 C1 C2 O3 . . . . -27.8(3) ?
    C5 C1 C2 O3 . . . . 91.5(2) ?
    O1 C1 C2 N1 . . . . -145.88(18) ?
    C5 C1 C2 N1 . . . . -26.6(2) ?
    C2 N1 C4 O4 . . . . 174.5(2) ?
    C8 N1 C4 O4 . . . . 4.6(4) ?
    C2 N1 C4 C5 . . . . -4.9(3) ?
    C8 N1 C4 C5 . . . . -174.8(2) ?
    O4 C4 C5 C1 . . . . 167.7(2) ?
    N1 C4 C5 C1 . . . . -13.0(3) ?
    O1 C1 C5 C4 . . . . 146.44(18) ?
    C2 C1 C5 C4 . . . . 24.4(2) ?
    C1 O1 C6 O2 . . . . -2.1(3) ?
    C1 O1 C6 C7 . . . . 177.2(2) ?
    C4 N1 C8 C9 . . . . -119.2(2) ?
    C2 N1 C8 C9 . . . . 71.6(3) ?
    N1 C8 C9 C14 . . . . 59.4(3) ?
    N1 C8 C9 C10 . . . . -121.9(2) ?
    C14 C9 C10 C11 . . . . 1.0(4) ?
    C8 C9 C10 C11 . . . . -177.7(3) ?
    C9 C10 C11 C12 . . . . -1.9(5) ?
    C10 C11 C12 C13 . . . . 1.6(6) ?
    C11 C12 C13 C14 . . . . -0.4(6) ?
    C12 C13 C14 C9 . . . . -0.6(5) ?
    C10 C9 C14 C13 . . . . 0.3(4) ?
    C8 C9 C14 C13 . . . . 179.0(3) ?
loop_
    _geom_hbond_atom_site_label_D
    _geom_hbond_atom_site_label_H
    _geom_hbond_atom_site_label_A
    _geom_hbond_site_symmetry_A
    _geom_hbond_distance_DH
    _geom_hbond_distance_HA
    _geom_hbond_distance_DA
    _geom_hbond_angle_DHA
    O3 H3O O4 1_545 0.82 1.86 2.671(2) 170
    C5 H5A O2 1_565 0.97 2.49 3.452(3) 170
    C5 H5B O3 4_555 0.97 2.51 3.437(3) 160
    C12 H12 O2 2_565 0.93 2.54 3.421(4) 158
_shelx_hkl_file
;
   0  -4   0   26.34    0.40
   0   5   0    0.01    0.01
   0   6   0    0.02    0.02
   0   7   0    0.00    0.02
   0   0  -1   -0.71    0.00
   0   0  -1   -0.71    0.00
   0   0   1   -0.69    0.00
   0   1   1    9.73    0.15
   0  -1  -1    9.93    0.15
   0   1   1    9.58    0.15
   0   1  -1    9.85    0.15
   0   1   1    9.66    0.17
   0   2   1    0.12    0.01
   0   2  -1    0.08    0.01
   0   3   1   14.43    0.25
   0   4   1    3.57    0.07
   0   5   1    0.12    0.02
   0   6   1    4.62    0.10
   0   6  -1    4.74    0.11
   0   7   1    0.10    0.02
   0   7  -1    0.13    0.02
   0   0  -2  461.87    7.84
   0   0   2  483.14    8.59
   0   1  -2   87.05    1.55
   0   1   2   88.28    1.54
   0   1  -2   86.65    1.36
   0  -1  -2   85.34    1.34
   0   3  -2    9.98    0.16
   0   3   2    9.98    0.18
   0   4   2    2.45    0.06
   0   5   2    0.51    0.03
   0   6   2    0.44    0.03
   0   7   2    0.05    0.02
   0   7  -2    0.06    0.02
   0   1   3  146.66    2.56
   0  -1  -3  147.35    2.60
   0   1  -3  145.78    2.29
   0   2   3   11.40    0.22
   0   2  -3   11.89    0.20
   0  -2  -3   11.51    0.19
   0   3  -3    6.17    0.11
   0   3   3    6.15    0.12
   0   4   3    5.32    0.11
   0   5   3    1.27    0.05
   0   6   3    0.94    0.04
   0   7  -3   -0.01    0.02
   0   7   3    0.00    0.02
   0   0  -4    8.01    0.14
   0   1  -4    4.67    0.09
   0  -1  -4    4.60    0.09
   0   1   4    4.49    0.10
   0  -2  -4    0.47    0.03
   0   2   4    0.47    0.03
   0   2  -4    0.37    0.03
   0   3  -4    9.54    0.17
   0   3   4    9.37    0.19
   0  -3  -4    9.46    0.16
   0   3  -4    9.71    0.19
   0   4   4    8.78    0.18
   0   5   4    3.47    0.09
   0   6   4    0.17    0.02
   0   0  -5    1.14    0.04
   0   1  -5    2.89    0.07
   0   1   5    3.04    0.08
   0  -1  -5    2.94    0.07
   0   2  -5    4.47    0.10
   0  -2  -5    4.26    0.09
   0   2   5    4.57    0.10
   0   3  -5    0.26    0.03
   0  -3  -5    0.31    0.03
   0   3   5    0.25    0.03
   0   4  -5    0.69    0.04
   0   4   5    0.81    0.04
   0   5   5    0.13    0.02
   0   6   5    0.24    0.03
   0   0  -6    3.39    0.09
   0   1   6    0.70    0.04
   0  -1  -6    0.71    0.04
   0   1  -6    0.68    0.04
   0   2   6    0.35    0.03
   0  -2  -6    0.38    0.03
   0   2  -6    0.35    0.03
   0   3  -6    1.32    0.06
   0   3   6    1.23    0.05
   0  -3  -6    1.24    0.05
   0   4  -6    0.30    0.03
   0   4   6    0.31    0.03
   0   5   6    0.00    0.02
   0  -1  -7    1.21    0.06
   0   1  -7    1.16    0.06
   0  -2  -7    8.99    0.18
   0   2  -7    8.85    0.18
   0   3   7    0.01    0.02
   0   3  -7    0.03    0.03
   0  -3  -7    0.02    0.02
   0   4   7    0.77    0.05
   0   4  -7    0.81    0.05
   0   0  -8    0.06    0.03
   0   1  -8    0.51    0.04
   0  -1  -8    0.50    0.05
   0  -2  -8    0.42    0.04
   0   2  -8    0.38    0.04
   0   3  -8    0.06    0.03
   0  -3  -8    0.07    0.03
   0   0  -9    0.01    0.03
   0  -1  -9    0.16    0.04
   0   1  -9    0.14    0.03
   1  -1   0   48.29    0.74
  -1   1   0   48.58    0.85
  -1   4   0    9.00    0.17
   1  -4   0    9.11    0.15
  -1   5   0    1.29    0.04
   1   6   0   10.23    0.20
  -1   6   0   10.47    0.20
   1   7   0    0.11    0.02
  -1   7   0    0.12    0.02
  -1   0  -1  141.53    2.43
   1   0  -1  146.40    2.87
  -1   0  -1  151.54    2.88
  -1   1   1  132.00    2.28
  -1  -1  -1  133.31    2.14
   1   1  -1  132.07    2.40
  -1   1   1  135.13    2.19
  -1   1   1  133.69    2.31
  -1   1  -1  132.51    2.40
   1   1   1  127.74    2.46
   1  -1  -1  134.83    2.27
  -1   2   1   69.56    1.22
  -1   2  -1   68.68    1.24
  -1   3   1   67.28    1.18
  -1   4   1   11.16    0.20
  -1   5   1    9.11    0.18
   1   5   1    9.35    0.17
  -1   5  -1    9.13    0.18
  -1   6   1    3.20    0.08
   1   6   1    3.26    0.08
  -1   6  -1    3.23    0.09
  -1   7   1    0.39    0.03
   1   7  -1    0.36    0.03
   1   7   1    0.40    0.03
  -1   7  -1    0.32    0.03
  -1   0   2   85.53    1.50
  -1   0  -2   86.09    1.33
   1   0  -2   83.43    1.34
  -1  -1  -2   35.13    0.57
   1   1  -2   37.51    0.96
   1   1  -2   36.62    0.59
  -1   1   2   36.45    0.65
   1   1   2   35.48    0.63
   1  -1  -2   35.59    0.57
  -1   2   2   19.06    0.34
   1   2  -2   19.14    0.30
  -1  -2  -2   19.13    0.29
   1  -2  -2   19.39    0.30
   1   2   2   18.96    0.34
  -1   2  -2   19.48    0.30
   1   3  -2    1.82    0.04
  -1   3   2    1.91    0.05
  -1   3  -2    1.98    0.04
   1   3   2    1.94    0.05
  -1   4   2   10.10    0.19
   1   4   2    9.69    0.18
  -1   5   2    1.86    0.05
   1   5   2    1.83    0.05
  -1   6   2    0.58    0.03
   1   6   2    0.63    0.03
  -1   6  -2    0.57    0.04
  -1   7   2    0.75    0.04
   1   7  -2    0.75    0.04
  -1   7  -2    0.75    0.05
   1   7   2    0.75    0.03
   1   0  -3    6.01    0.10
  -1   0   3    5.48    0.11
  -1   0  -3    5.54    0.10
  -1   1   3   49.04    0.88
  -1  -1  -3   48.49    0.75
   1   1  -3   48.37    0.77
   1  -1  -3   48.97    0.74
  -1   1  -3   48.53    0.78
   1   1   3   48.15    0.87
   1   2  -3   66.69    1.14
  -1  -2  -3   65.94    1.04
  -1   2   3   66.81    1.19
   1   2  -3   67.78    1.17
   1  -2  -3   65.47    1.15
   1   2   3   67.54    1.19
  -1   2  -3   67.46    1.06
   1   3  -3    0.28    0.02
  -1   3   3    0.32    0.02
   1   3   3    0.39    0.02
  -1   3  -3    0.32    0.02
  -1   4   3    2.37    0.06
   1   4   3    2.33    0.06
  -1   5   3    8.19    0.17
   1   5   3    8.27    0.16
  -1   6   3    0.50    0.03
   1   6   3    0.52    0.03
   1   7  -3    0.88    0.05
  -1   7   3    0.95    0.04
  -1   7  -3    0.93    0.06
   1   7   3    0.92    0.04
  -1   0  -4    1.97    0.05
  -1   0   4    1.93    0.05
   1   0  -4    1.94    0.05
   1   1  -4   16.25    0.27
  -1   1   4   15.78    0.30
  -1  -1  -4   16.30    0.26
   1   1   4   16.33    0.30
   1  -1  -4   16.16    0.27
  -1   1  -4   16.19    0.27
  -1   2   4   12.17    0.23
   1   2  -4   12.40    0.21
  -1  -2  -4   12.57    0.20
   1  -2  -4   12.13    0.21
  -1   2  -4   12.26    0.21
   1   2   4   12.15    0.23
  -1   3   4    9.72    0.19
  -1  -3  -4    9.73    0.17
   1   3  -4    9.77    0.18
   1   3  -4    9.88    0.19
  -1   3  -4   10.04    0.20
   1  -3  -4    9.65    0.17
   1   3   4    9.76    0.19
  -1   3  -4    9.52    0.17
  -1   4   4    7.39    0.15
   1   4   4    7.26    0.15
  -1   4  -4    7.47    0.14
  -1   5   4    0.51    0.03
   1   5   4    0.56    0.03
  -1   6   4    1.05    0.04
   1   6   4    1.03    0.04
  -1   0   5    0.00    0.01
  -1   0  -5    0.10    0.02
   1   0  -5    0.00    0.01
   1   1  -5    4.86    0.11
  -1   1   5    5.06    0.11
  -1  -1  -5    5.14    0.10
   1   1   5    5.13    0.11
  -1   1  -5    5.09    0.11
   1  -1  -5    4.78    0.10
   1   2  -5    1.79    0.06
  -1  -2  -5    1.82    0.05
  -1   2   5    1.89    0.06
   1  -2  -5    1.80    0.05
  -1   2  -5    1.90    0.06
   1   2   5    1.81    0.06
  -1  -3  -5    1.20    0.04
  -1   3   5    1.16    0.05
   1   3  -5    1.05    0.05
   1  -3  -5    1.11    0.04
  -1   3  -5    1.15    0.05
   1   3   5    1.18    0.04
   1   4  -5    3.88    0.09
  -1   4   5    3.87    0.10
   1   4   5    3.85    0.09
  -1   4  -5    3.90    0.09
  -1   5   5    0.39    0.03
   1   5   5    0.38    0.03
  -1   6   5    0.04    0.02
   1   6   5    0.06    0.02
   1   0  -6    1.79    0.06
  -1   0  -6    1.70    0.06
   1   1  -6    0.69    0.04
  -1  -1  -6    0.71    0.04
  -1   1   6    0.68    0.04
  -1   1  -6    0.74    0.04
   1   1   6    0.64    0.04
   1  -1  -6    0.67    0.04
   1   2  -6    0.69    0.04
  -1  -2  -6    0.67    0.04
  -1   2   6    0.61    0.04
  -1   2  -6    0.64    0.04
   1  -2  -6    0.72    0.04
   1   2   6    0.62    0.04
  -1  -3  -6    6.04    0.12
   1   3  -6    6.09    0.13
  -1   3   6    6.09    0.14
  -1   3  -6    5.82    0.13
   1  -3  -6    6.15    0.13
   1   3   6    5.82    0.13
   1   4  -6    0.57    0.04
  -1   4   6    0.56    0.04
  -1   4  -6    0.59    0.04
   1   4   6    0.62    0.04
  -1   5   6    0.03    0.02
   1   5   6    0.05    0.02
  -1   0  -7    0.21    0.03
   1   0  -7    0.17    0.03
  -1  -1  -7    0.42    0.04
   1   1  -7    0.44    0.04
  -1   1  -7    0.41    0.04
   1  -1  -7    0.40    0.04
   1   2  -7    1.40    0.06
  -1  -2  -7    1.38    0.06
   1  -2  -7    1.54    0.06
  -1   2  -7    1.49    0.06
  -1  -3  -7    0.51    0.04
   1   3  -7    0.57    0.05
  -1   3  -7    0.55    0.05
   1   3   7    0.56    0.04
   1  -3  -7    0.52    0.04
  -1   4   7    0.72    0.05
   1   4  -7    0.73    0.05
   1   4   7    0.71    0.04
  -1   4  -7    0.63    0.05
   1   0  -8    0.20    0.03
  -1   0  -8    0.19    0.03
  -1  -1  -8    0.18    0.03
   1   1  -8    0.16    0.03
  -1   1  -8    0.17    0.03
   1  -1  -8    0.20    0.03
  -1  -2  -8    0.18    0.03
   1   2  -8    0.20    0.04
   1  -2  -8    0.18    0.03
  -1   2  -8    0.21    0.04
  -1  -3  -8    0.27    0.04
   1   3  -8    0.33    0.04
  -1   3  -8    0.29    0.04
   1  -3  -8    0.24    0.04
   1   0  -9   -0.01    0.03
  -1   0  -9    0.00    0.03
   1   1  -9    0.07    0.03
  -1  -1  -9    0.06    0.03
   1  -1  -9    0.04    0.03
  -1   1  -9    0.07    0.03
  -2   1   0  167.76    3.18
  -2   1   0  173.74    2.75
   2  -1   0  167.33    2.97
  -2   1   0  166.61    2.82
  -2   2   0   12.90    0.23
  -2   3   0   63.99    1.15
   2  -3   0   66.49    1.01
  -2   4   0    0.08    0.01
  -2   5   0    1.97    0.06
   2   6   0    0.05    0.01
  -2   6   0    0.05    0.02
  -2   7   0    0.63    0.04
   2   7   0    0.58    0.03
  -2   0  -1   54.63    0.85
   2   0  -1   56.11    1.19
  -2   0   1   54.88    0.97
  -2   0  -1   53.30    0.96
   2   0  -1   54.00    0.97
   2   1  -1  323.91    6.16
  -2  -1  -1  346.34    5.34
  -2   1   1  334.96    6.43
  -2   1   1  342.87    5.56
   2   1  -1  335.66    5.62
   2   1   1  341.53    6.01
  -2   1  -1  324.91    5.55
   2  -1  -1  345.80    5.57
   2   1   1  336.31    6.12
  -2   2   1   44.91    0.79
  -2   2  -1   44.15    0.86
  -2   3   1    8.14    0.15
  -2   4   1    0.42    0.02
  -2   5   1    2.25    0.06
  -2   5  -1    2.30    0.07
  -2   6   1    2.54    0.07
   2   6   1    2.40    0.06
  -2   6  -1    2.33    0.07
   2   7  -1    0.14    0.02
  -2   7   1    0.15    0.02
   2   7   1    0.15    0.02
  -2   7  -1    0.14    0.03
  -2   0   2   10.71    0.19
  -2   0  -2   10.44    0.17
   2   1  -2  147.92    2.29
  -2  -1  -2  149.97    2.27
  -2   1   2  147.87    2.58
   2   1  -2  148.07    2.58
   2  -1  -2  147.06    2.28
   2   1   2  146.34    2.56
  -2   1  -2  146.21    2.28
  -2  -2  -2   88.27    1.35
  -2   2   2   87.14    1.57
   2   2  -2   88.10    1.37
  -2   2   2   87.04    1.34
   2   2  -2   87.79    1.56
   2  -2  -2   86.20    1.37
  -2   2  -2   88.86    1.38
   2   2   2   89.76    1.54
   2   3  -2   60.77    0.94
  -2   3   2   62.80    1.10
   2   3   2   61.14    1.23
  -2   3  -2   62.38    0.95
  -2   4   2    0.72    0.03
   2   4   2    0.70    0.02
  -2   5   2    0.10    0.02
   2   5   2    0.10    0.01
  -2   6   2    3.39    0.09
  -2   6  -2    3.29    0.09
   2   6   2    3.26    0.07
  -2   7   2    0.14    0.02
  -2   7  -2    0.15    0.03
   2   7   2    0.12    0.02
   2   0  -3   54.00    0.85
  -2   0  -3   52.95    0.82
  -2   0   3   51.92    0.95
  -2  -1  -3   41.56    0.63
  -2   1   3   39.35    0.70
   2   1  -3   41.01    0.62
   2  -1  -3   40.15    0.62
   2   1   3   39.62    0.72
  -2   1  -3   40.05    0.63
  -2  -2  -3    7.85    0.13
  -2   2   3    7.93    0.14
  -2   2   3    7.91    0.16
   2   2  -3    8.01    0.15
   2   2  -3    8.05    0.14
  -2   2  -3    7.96    0.14
   2  -2  -3    8.06    0.14
   2   2   3    8.11    0.15
   2   3  -3   10.91    0.19
  -2   3   3   10.65    0.21
   2   3  -3   11.43    0.21
   2   3   3   11.12    0.20
  -2   3  -3   10.86    0.18
  -2   4   3    1.29    0.04
   2   4   3    1.23    0.04
  -2   4  -3    1.19    0.03
  -2   5   3    0.84    0.04
   2   5   3    0.81    0.03
  -2   6   3    0.44    0.03
  -2   6  -3    0.46    0.04
   2   6   3    0.46    0.03
  -2   7   3    0.04    0.02
   2   7   3    0.03    0.02
  -2   7  -3    0.05    0.03
  -2   0   4    1.35    0.04
  -2   0  -4    1.38    0.04
   2   0  -4    1.39    0.04
   2   1  -4   13.74    0.24
  -2  -1  -4   13.65    0.23
  -2   1   4   13.82    0.26
   2  -1  -4   13.79    0.23
  -2   1  -4   13.95    0.23
   2   1   4   13.85    0.26
   2   2  -4   20.88    0.34
  -2  -2  -4   20.91    0.33
  -2   2   4   21.32    0.38
   2  -2  -4   21.22    0.34
   2   2   4   21.28    0.38
  -2   2  -4   20.78    0.34
  -2  -3  -4    1.19    0.04
   2   3  -4    1.33    0.04
  -2   3   4    1.18    0.04
   2   3  -4    1.24    0.05
  -2   3  -4    1.17    0.04
   2   3   4    1.24    0.04
   2  -3  -4    1.24    0.04
  -2   4   4    1.59    0.06
  -2   4  -4    1.58    0.05
   2   4   4    1.63    0.05
  -2   5   4    1.34    0.05
   2   5   4    1.29    0.04
  -2   6   4    0.39    0.03
   2   6   4    0.40    0.03
  -2   6  -4    0.38    0.04
   2   0  -5   13.02    0.23
  -2   0   5   12.84    0.25
  -2   0  -5   12.62    0.22
  -2   1   5    3.04    0.08
   2   1  -5    2.94    0.08
  -2  -1  -5    3.01    0.07
  -2   1  -5    2.91    0.07
   2  -1  -5    2.99    0.07
   2   1   5    3.01    0.08
  -2  -2  -5   12.23    0.20
  -2   2   5   11.64    0.23
   2   2  -5   11.63    0.21
  -2   2  -5   11.42    0.21
   2  -2  -5   11.48    0.21
   2   2   5   11.91    0.23
  -2   3   5    0.50    0.03
   2   3  -5    0.56    0.04
  -2  -3  -5    0.52    0.03
  -2   3  -5    0.61    0.03
   2  -3  -5    0.46    0.04
   2   3   5    0.61    0.03
  -2   4   5    6.11    0.14
   2   4  -5    6.40    0.13
  -2   4  -5    6.54    0.13
   2   4   5    6.30    0.13
  -2   5   5    0.15    0.03
   2   5   5    0.13    0.02
  -2   6   5    0.02    0.02
   2   6   5    0.03    0.02
   2   0  -6    0.02    0.02
  -2   0  -6    0.01    0.02
  -2  -1  -6    0.04    0.02
  -2   1   6    0.01    0.02
   2   1  -6    0.01    0.02
   2  -1  -6    0.01    0.02
  -2   1  -6    0.02    0.02
   2   2  -6    3.81    0.10
  -2  -2  -6    3.93    0.09
  -2   2   6    3.83    0.10
  -2   2  -6    4.14    0.10
   2   2   6    3.74    0.10
   2  -2  -6    4.04    0.10
  -2   3   6    2.01    0.07
   2   3  -6    1.96    0.07
  -2  -3  -6    2.08    0.06
  -2   3  -6    2.03    0.07
   2  -3  -6    2.06    0.07
   2   3   6    1.96    0.07
  -2   4   6    0.07    0.02
   2   4  -6    0.05    0.02
   2   4   6    0.07    0.02
  -2   4  -6    0.04    0.02
  -2   5   6    0.09    0.02
   2   5   6    0.13    0.02
  -2   0  -7    0.24    0.03
   2   0  -7    0.22    0.03
  -2  -1  -7    2.08    0.07
   2   1  -7    2.24    0.08
  -2   1  -7    2.20    0.07
   2  -1  -7    2.06    0.07
   2   2  -7    0.64    0.05
  -2  -2  -7    0.56    0.04
  -2   2  -7    0.52    0.04
   2  -2  -7    0.61    0.05
   2   3  -7    1.39    0.06
  -2  -3  -7    1.66    0.06
  -2   3  -7    1.59    0.07
   2  -3  -7    1.44    0.06
   2   3   7    1.52    0.06
  -2   4   7    0.33    0.04
   2   4  -7    0.32    0.04
  -2   4  -7    0.29    0.04
   2   4   7    0.30    0.04
  -2   0  -8    0.04    0.02
   2   0  -8   -0.01    0.02
   2   1  -8    1.04    0.06
  -2  -1  -8    0.99    0.06
  -2   1  -8    0.96    0.06
   2  -1  -8    1.02    0.06
  -2  -2  -8    0.08    0.03
   2   2  -8    0.08    0.03
  -2   2  -8    0.07    0.03
   2  -2  -8    0.13    0.03
  -2  -3  -8    0.72    0.05
   2   3  -8    0.63    0.05
   2  -3  -8    0.64    0.05
  -2   3  -8    0.65    0.05
  -2   0  -9    0.19    0.04
   2   0  -9    0.25    0.04
  -2  -1  -9    0.18    0.04
   2   1  -9    0.17    0.04
  -2   1  -9    0.16    0.04
   2  -1  -9    0.16    0.04
  -3   0   0   -1.48    0.00
   3   0   0   -1.48    0.00
   3   1   0    7.63    0.14
  -3   1   0    7.81    0.12
   3  -1   0    7.68    0.13
  -3   1   0    7.52    0.14
  -3   2   0   54.23    0.98
   3  -2   0   53.35    0.84
  -3   2   0   55.11    0.83
  -3   2   0   55.06    0.83
  -3   3   0   10.57    0.20
   3  -3   0   10.39    0.17
  -3   4   0    0.66    0.03
  -3   5   0   11.76    0.23
  -3   6   0    0.17    0.03
   3   7   0    0.24    0.02
  -3   7   0    0.26    0.03
  -3   0  -1    8.94    0.17
  -3   0  -1    9.18    0.15
   3   0  -1    8.87    0.17
   3   0   1    9.08    0.17
  -3   0   1    8.91    0.16
  -3   1   1   90.89    1.85
   3   1  -1   95.08    1.94
  -3   1   1   90.69    1.63
   3   1  -1   92.51    1.44
  -3  -1  -1   93.65    1.42
  -3   1  -1   92.85    1.65
   3   1   1   89.56    1.78
   3  -1  -1   93.52    1.45
   3   1   1   95.43    1.62
  -3   1  -1   92.44    1.44
  -3   2   1    8.02    0.12
  -3   2   1    8.03    0.15
  -3   2  -1    8.09    0.15
  -3   2  -1    8.09    0.13
   3  -2  -1    7.93    0.13
  -3   3   1    8.85    0.17
  -3   3  -1    8.86    0.17
   3  -3  -1    9.04    0.15
  -3   3  -1    9.03    0.14
  -3   4   1   16.38    0.30
  -3   4  -1   16.33    0.30
  -3   5   1    0.47    0.03
  -3   5  -1    0.45    0.03
  -3   6   1    2.65    0.08
  -3   6  -1    2.48    0.08
   3   7  -1    0.48    0.03
  -3   7   1    0.50    0.04
  -3   7  -1    0.49    0.04
   3   7   1    0.48    0.03
   3   0  -2  303.10    4.73
  -3   0   2  319.43    6.05
  -3   0  -2  310.12    4.72
  -3   0  -2  308.12    5.37
   3   1  -2  170.43    2.62
  -3   1   2  166.86    2.97
   3   1  -2  174.93    2.94
  -3  -1  -2  163.94    2.59
   3  -1  -2  167.45    2.62
  -3   1  -2  165.55    3.16
  -3  -1   2  170.26    2.94
   3   1   2  171.43    2.93
  -3   2   2    1.37    0.04
  -3   2   2    1.32    0.03
  -3  -2  -2    1.21    0.03
   3   2  -2    1.24    0.04
   3   2   2    1.22    0.03
  -3   2  -2    1.27    0.03
   3  -2  -2    1.30    0.03
  -3   3   2   13.35    0.25
   3   3   2   13.14    0.23
  -3   3  -2   13.29    0.21
  -3   4   2    0.25    0.02
   3   4   2    0.26    0.01
  -3   5   2    3.36    0.08
   3   5   2    3.44    0.07
  -3   5  -2    3.30    0.09
  -3   6   2    1.65    0.06
  -3   6  -2    1.63    0.07
   3   6   2    1.64    0.04
  -3   7   2    0.16    0.03
  -3   7  -2    0.15    0.03
   3   7   2    0.13    0.02
  -3   0   3    2.67    0.06
   3   0  -3    2.72    0.06
  -3   0  -3    2.62    0.06
  -3  -1  -3   12.58    0.20
  -3   1   3   12.63    0.23
   3  -1  -3   12.56    0.21
   3   1   3   12.30    0.23
  -3   1  -3   12.31    0.20
   3   2  -3    7.81    0.15
  -3   2   3    7.88    0.14
   3   2  -3    7.94    0.14
  -3   2   3    7.94    0.16
   3   2   3    7.74    0.13
  -3   2  -3    8.08    0.14
   3   2   3    7.74    0.15
   3  -2  -3    7.89    0.14
  -3   3   3    5.35    0.11
   3   3  -3    4.91    0.11
   3   3  -3    5.34    0.10
  -3   3  -3    5.11    0.10
   3   3   3    5.09    0.10
   3  -3  -3    5.16    0.10
  -3   4   3    0.48    0.03
   3   4  -3    0.46    0.03
   3   4   3    0.42    0.02
  -3   4  -3    0.48    0.02
  -3   5   3    0.64    0.04
   3   5  -3    0.67    0.04
   3   5   3    0.65    0.03
  -3   5  -3    0.66    0.05
  -3   6   3    1.07    0.05
  -3   6  -3    1.04    0.06
   3   6   3    1.02    0.03
  -3   7   3    0.41    0.03
  -3   7  -3    0.42    0.05
   3   7   3    0.40    0.02
  -3   0  -4   26.56    0.42
   3   0  -4   26.41    0.43
  -3   0   4   26.75    0.47
  -3   1   4   43.44    0.76
  -3  -1  -4   44.03    0.67
   3   1  -4   42.19    0.68
   3   1   4   42.46    0.76
  -3   1  -4   44.59    0.67
   3  -1  -4   43.09    0.67
  -3   2   4   17.55    0.33
  -3  -2  -4   17.63    0.28
   3   2  -4   17.62    0.30
   3  -2  -4   17.78    0.29
   3   2   4   17.58    0.32
  -3   2  -4   17.92    0.29
   3   3  -4    0.33    0.03
  -3  -3  -4    0.26    0.02
  -3   3   4    0.34    0.03
  -3   3  -4    0.32    0.03
   3  -3  -4    0.33    0.03
   3   3   4    0.31    0.02
  -3   4   4    0.58    0.04
  -3   4  -4    0.47    0.03
   3   4   4    0.50    0.03
  -3   5   4    2.45    0.07
   3   5   4    2.34    0.06
  -3   6   4    0.39    0.03
   3   6   4    0.35    0.03
  -3   6  -4    0.35    0.04
   3   0  -5   -0.01    0.01
  -3   0   5   -0.01    0.01
  -3   0  -5    0.01    0.02
  -3  -1  -5    5.06    0.10
   3   1  -5    5.43    0.12
  -3   1   5    5.11    0.11
   3  -1  -5    5.17    0.11
  -3   1  -5    5.26    0.11
   3   2  -5    2.99    0.08
  -3   2   5    2.97    0.08
  -3  -2  -5    2.96    0.07
   3  -2  -5    3.04    0.08
   3   2   5    2.92    0.08
  -3   2  -5    3.06    0.08
  -3  -3  -5    6.14    0.12
  -3   3   5    6.17    0.14
   3   3  -5    6.04    0.13
  -3   3  -5    5.80    0.12
   3   3   5    6.03    0.13
   3  -3  -5    6.04    0.12
  -3   4   5    3.37    0.09
   3   4  -5    3.39    0.09
   3   4   5    3.45    0.09
  -3   4  -5    3.55    0.09
  -3   5   5    0.75    0.04
   3   5   5    0.71    0.04
  -3   6   5    0.19    0.03
   3   6   5    0.15    0.02
  -3   0  -6    1.73    0.06
   3   0  -6    1.61    0.06
  -3  -1  -6    4.60    0.10
   3   1  -6    4.41    0.11
  -3   1  -6    4.60    0.10
   3  -1  -6    4.68    0.11
  -3   2   6    3.57    0.09
   3   2  -6    3.53    0.10
  -3  -2  -6    3.37    0.08
  -3   2  -6    3.51    0.09
   3   2   6    3.50    0.10
   3  -2  -6    3.52    0.09
  -3   3   6    0.24    0.03
   3   3  -6    0.25    0.03
   3   3   6    0.19    0.03
   3  -3  -6    0.25    0.03
  -3   3  -6    0.13    0.03
  -3   4   6    1.16    0.05
   3   4  -6    1.18    0.06
   3   4   6    1.22    0.05
  -3   4  -6    1.20    0.05
  -3   5   6    0.05    0.02
   3   5   6    0.08    0.02
   3   0  -7    0.12    0.03
  -3   0  -7    0.13    0.02
  -3  -1  -7    1.05    0.05
   3   1  -7    1.14    0.06
  -3   1  -7    1.16    0.05
   3  -1  -7    1.10    0.06
   3   2  -7    2.37    0.08
  -3  -2  -7    2.25    0.07
  -3   2  -7    2.22    0.08
   3  -2  -7    2.49    0.08
   3   3  -7    0.15    0.03
  -3  -3  -7    0.16    0.03
   3  -3  -7    0.14    0.03
  -3   3  -7    0.20    0.03
   3   4  -7    0.79    0.05
   3   4   7    0.81    0.05
  -3   4  -7    0.78    0.05
  -3   0  -8    0.42    0.04
   3   0  -8    0.50    0.05
  -3  -1  -8    0.51    0.04
   3   1  -8    0.47    0.05
   3  -1  -8    0.52    0.05
  -3   1  -8    0.56    0.04
  -3  -2  -8    0.41    0.04
   3   2  -8    0.43    0.05
   3  -2  -8    0.56    0.05
  -3   2  -8    0.37    0.04
   3   3  -8   -0.02    0.03
  -3  -3  -8    0.04    0.03
   3  -3  -8   -0.02    0.02
  -3   3  -8   -0.02    0.03
  -3   0  -9    0.04    0.03
   3   0  -9    0.03    0.03
  -3  -1  -9    0.18    0.04
   3   1  -9    0.21    0.04
   3  -1  -9    0.13    0.04
  -3   1  -9    0.14    0.04
  -4   0   0   41.12    0.75
  -4   1   0   57.42    1.23
   4  -1   0   56.49    0.91
   4   1   0   56.65    1.00
  -4   1   0   56.43    1.03
   4  -2   0    8.63    0.14
  -4   2   0    8.53    0.14
  -4   2   0    8.65    0.16
  -4   3   0   -0.01    0.01
  -4   4   0    0.02    0.01
  -4   5   0    1.58    0.06
  -4   6   0    2.95    0.09
  -4   7   0    0.33    0.03
   4   7   0    0.29    0.02
  -4   0  -1   50.00    0.78
  -4   0   1   49.97    0.90
  -4   0  -1   48.83    0.90
   4   0   1   50.54    1.09
   4   0  -1   48.79    0.88
   4   0  -1   50.14    0.80
  -4   1   1  115.32    2.24
   4   1  -1  110.23    2.40
  -4   1   1  111.16    1.97
   4   1  -1  109.73    1.72
  -4  -1  -1  115.75    1.71
  -4   1  -1  108.67    1.99
   4  -1  -1  111.12    1.74
   4   1   1  111.89    1.95
  -4   1  -1  108.96    1.73
  -4   2   1   33.09    0.58
   4   2  -1   32.64    0.74
  -4   2   1   32.50    0.51
   4  -2  -1   33.08    0.51
  -4   2  -1   33.47    0.58
  -4   2  -1   32.57    0.50
  -4   3   1    2.34    0.06
  -4   3  -1    2.38    0.04
  -4   3  -1    2.44    0.06
  -4   4   1    1.82    0.05
  -4   4  -1    1.72    0.06
  -4   5   1    1.81    0.06
  -4   5  -1    1.90    0.06
  -4   6   1    0.99    0.05
  -4   6  -1    1.05    0.05
  -4   7   1    0.28    0.03
  -4   7  -1    0.29    0.04
  -4   0  -2    3.19    0.06
  -4   0   2    3.23    0.07
  -4   0  -2    3.15    0.07
   4   0  -2    3.25    0.07
  -4  -1  -2   35.58    0.56
  -4   1   2   35.71    0.63
   4   1  -2   36.01    0.56
   4   1  -2   34.76    0.62
  -4  -1   2   37.25    0.65
   4  -1  -2   36.83    0.69
  -4   1  -2   36.48    0.58
  -4   1  -2   34.89    0.63
   4   1   2   35.68    0.63
  -4   2   2   42.83    0.74
   4   2  -2   41.82    0.66
   4   2  -2   41.13    0.75
  -4  -2  -2   42.22    0.65
  -4   2   2   41.64    0.65
  -4   2  -2   42.25    0.74
   4   2   2   42.79    0.74
  -4   2  -2   43.00    0.67
   4  -2  -2   41.03    0.66
   4   2   2   43.11    0.75
  -4   3   2   17.31    0.32
   4   3  -2   17.18    0.31
   4   3   2   16.98    0.30
  -4   3  -2   17.13    0.32
  -4   3  -2   17.28    0.27
   4   3   2   17.08    0.30
  -4   4   2    0.26    0.02
   4   4  -2    0.22    0.02
  -4   4  -2    0.22    0.02
   4   4   2    0.24    0.01
  -4   5   2    2.55    0.07
  -4   5  -2    2.56    0.08
  -4   6   2    1.47    0.06
  -4   6  -2    1.57    0.07
  -4   7   2    0.06    0.02
   4   7  -2    0.06    0.02
  -4   7  -2    0.07    0.03
  -4   0   3    0.45    0.02
   4   0  -3    0.59    0.03
  -4   0  -3    0.47    0.02
  -4   0  -3    0.46    0.03
  -4   1   3   40.15    0.70
  -4  -1  -3   40.03    0.61
   4   1  -3   39.40    0.62
  -4   1  -3   40.26    0.62
   4  -1  -3   39.93    0.62
  -4   2   3    2.33    0.05
  -4   2   3    2.40    0.06
   4   2  -3    2.44    0.06
   4   2  -3    2.41    0.06
   4  -2  -3    2.42    0.06
   4   2   3    2.54    0.06
   4   2   3    2.39    0.04
  -4   2  -3    2.33    0.05
  -4   3   3    2.04    0.06
   4   3  -3    2.02    0.05
   4   3  -3    2.03    0.05
   4   3   3    2.03    0.05
  -4   3  -3    2.13    0.05
   4  -3  -3    2.06    0.05
  -4   4   3    1.58    0.05
   4   4   3    1.64    0.04
  -4   4  -3    1.64    0.04
  -4   4  -3    1.72    0.06
   4   5  -3    3.57    0.08
  -4   5   3    3.27    0.09
   4   5   3    3.43    0.07
  -4   5  -3    3.38    0.10
  -4   6   3    1.48    0.06
   4   6  -3    1.58    0.05
  -4   6  -3    1.60    0.07
   4   6   3    1.53    0.04
  -4   7   3    0.11    0.03
  -4   7  -3    0.09    0.03
   4   7   3    0.07    0.01
  -4   0  -4    1.22    0.04
   4   0  -4    1.16    0.04
  -4   0   4    1.16    0.04
  -4   1   4    1.35    0.05
   4   1  -4    1.37    0.05
  -4  -1  -4    1.38    0.04
  -4   1  -4    1.37    0.04
   4  -1  -4    1.41    0.05
  -4   2   4    0.29    0.03
  -4  -2  -4    0.27    0.02
   4   2  -4    0.33    0.03
   4  -2  -4    0.31    0.03
   4   2   4    0.43    0.03
   4   3  -4    0.66    0.03
  -4   3   4    0.67    0.04
  -4   3   4    0.66    0.03
  -4   3  -4    0.59    0.03
   4   3   4    0.59    0.03
   4  -3  -4    0.63    0.03
  -4   4   4    2.92    0.08
   4   4   4    3.02    0.07
  -4   4  -4    2.88    0.07
  -4   5   4    0.35    0.03
   4   5   4    0.37    0.02
  -4   5  -4    0.39    0.04
  -4   6   4    0.25    0.03
  -4   6  -4    0.24    0.04
   4   6   4    0.23    0.02
  -4   0   5    2.86    0.07
  -4   0  -5    2.76    0.07
   4   0  -5    2.76    0.07
   4   1  -5    7.41    0.15
  -4  -1  -5    7.97    0.14
   4  -1  -5    7.41    0.15
  -4   1  -5    7.48    0.14
  -4   2   5    4.12    0.10
   4   2  -5    3.83    0.10
  -4  -2  -5    3.74    0.08
   4   2   5    3.87    0.10
  -4   2  -5    3.90    0.09
   4  -2  -5    3.81    0.09
  -4   3   5    9.74    0.20
  -4  -3  -5    9.48    0.17
   4   3  -5    9.41    0.18
   4   3   5    9.35    0.19
   4  -3  -5    9.52    0.18
  -4   3  -5    9.78    0.18
  -4   4   5    3.68    0.10
   4   4  -5    3.81    0.09
  -4   4  -5    3.69    0.09
   4   4   5    3.66    0.09
  -4   5   5    0.95    0.05
   4   5   5    0.90    0.04
  -4   6   5    0.40    0.04
   4   6   5    0.43    0.03
  -4   0  -6    2.77    0.07
   4   0  -6    2.57    0.08
  -4  -1  -6    0.56    0.03
   4   1  -6    0.50    0.04
   4  -1  -6    0.50    0.04
  -4   1  -6    0.47    0.03
  -4   2   6    3.57    0.09
   4   2  -6    3.63    0.10
  -4  -2  -6    3.54    0.08
  -4   2  -6    3.55    0.09
   4  -2  -6    3.49    0.09
  -4   3   6    0.08    0.03
   4   3  -6    0.05    0.03
  -4   3  -6    0.04    0.03
   4  -3  -6    0.10    0.03
   4   3   6    0.09    0.03
  -4   4   6    0.32    0.04
   4   4  -6    0.43    0.04
   4   4   6    0.37    0.03
  -4   4  -6    0.38    0.04
  -4   5   6    0.28    0.03
   4   5   6    0.29    0.03
  -4   0  -7    0.07    0.02
   4   0  -7    0.10    0.03
  -4  -1  -7    1.50    0.06
   4   1  -7    1.38    0.06
  -4   1  -7    1.40    0.06
   4  -1  -7    1.57    0.06
   4   2  -7    1.23    0.06
  -4  -2  -7    0.95    0.05
  -4   2  -7    1.08    0.06
   4  -2  -7    1.16    0.06
   4   3  -7    0.99    0.06
  -4  -3  -7    0.86    0.05
   4  -3  -7    1.00    0.05
  -4   3  -7    0.92    0.05
   4   4  -7    0.57    0.05
  -4   4  -7    0.51    0.05
  -4   0  -8    0.36    0.04
   4   0  -8    0.37    0.04
   4   1  -8    0.10    0.03
  -4  -1  -8    0.05    0.03
   4  -1  -8    0.09    0.03
  -4   1  -8    0.10    0.03
  -4  -2  -8    2.76    0.09
   4   2  -8    2.70    0.10
   4  -2  -8    2.76    0.10
  -4   2  -8    2.58    0.09
  -4  -3  -8   -0.02    0.02
   4   3  -8    0.01    0.03
   4  -3  -8   -0.04    0.03
  -4   3  -8    0.00    0.03
   4   0  -9    0.13    0.04
  -4   0  -9    0.10    0.03
   4   1  -9   -0.01    0.03
  -4  -1  -9    0.07    0.03
   4  -1  -9    0.03    0.03
  -4   1  -9    0.04    0.03
  -5   1   0   39.84    0.71
   5   1   0   40.83    0.72
  -5   1   0   40.32    0.97
  -5   2   0    1.86    0.05
   5   2   0    1.88    0.04
  -5   2   0    1.90    0.04
   5  -2   0    1.85    0.05
  -5   3   0    0.57    0.01
  -5   3   0    0.52    0.03
  -5   4   0    0.00    0.01
  -5   5   0    0.43    0.04
  -5   6   0    4.38    0.12
  -5   7   0    0.49    0.04
  -5   0  -1  357.48    6.86
  -5   0   1  377.34    7.21
  -5   0  -1  368.92    6.40
   5   0  -1  359.86    7.23
   5   0  -1  370.58    6.43
   5   0   1  361.63    7.27
   5   1  -1   14.74    0.23
  -5   1   1   14.50    0.23
   5   1  -1   14.68    0.26
  -5   1   1   14.21    0.27
  -5  -1  -1   15.07    0.23
  -5   1  -1   14.18    0.23
   5  -1  -1   14.67    0.24
   5   1   1   14.81    0.26
  -5   1  -1   14.21    0.27
  -5   2   1   31.81    0.49
  -5   2   1   32.20    0.56
   5   2  -1   31.74    0.57
   5  -2  -1   31.50    0.49
  -5   2  -1   31.53    0.50
  -5   2  -1   31.93    0.56
   5   2   1   31.54    0.61
   5   3  -1   16.38    0.29
  -5   3   1   16.38    0.30
  -5   3  -1   16.13    0.30
  -5   3  -1   16.18    0.25
  -5   4   1   10.16    0.20
  -5   4  -1    9.92    0.20
  -5   5   1    6.20    0.14
  -5   5  -1    6.10    0.14
  -5   6   1    0.36    0.04
  -5   6  -1    0.36    0.04
   5   7  -1    0.36    0.03
  -5   7   1    0.30    0.04
  -5   7  -1    0.37    0.04
   5   0   2    5.10    0.11
  -5   0   2    5.03    0.10
  -5   0  -2    5.06    0.09
   5   0  -2    5.09    0.10
  -5   0  -2    5.18    0.11
   5   1  -2    3.25    0.07
  -5   1   2    3.15    0.07
   5   1  -2    3.32    0.07
  -5  -1  -2    3.10    0.06
  -5   1  -2    3.29    0.08
   5   1   2    3.21    0.07
  -5  -1   2    3.32    0.07
   5  -1  -2    3.18    0.07
  -5   1  -2    3.37    0.06
   5   2  -2    1.88    0.05
  -5   2   2    1.96    0.04
  -5  -2  -2    1.96    0.04
   5   2  -2    1.95    0.05
  -5   2   2    1.97    0.05
  -5   2  -2    1.91    0.06
   5   2   2    1.90    0.04
   5  -2  -2    1.95    0.05
   5   2   2    1.89    0.05
  -5   3   2    0.85    0.04
   5   3  -2    0.79    0.03
   5   3   2    0.73    0.03
  -5   3  -2    0.79    0.04
   5   3   2    0.85    0.02
  -5   3  -2    0.81    0.03
   5   4  -2    2.71    0.06
  -5   4   2    2.74    0.07
   5   4   2    2.64    0.06
  -5   4  -2    2.62    0.08
   5   4   2    2.67    0.05
  -5   4  -2    2.67    0.05
   5   5  -2    3.39    0.08
  -5   5   2    3.26    0.09
  -5   5  -2    3.22    0.09
  -5   6   2    1.34    0.06
   5   6  -2    1.37    0.05
  -5   6  -2    1.30    0.06
   5   7  -2    0.73    0.04
  -5   7   2    0.73    0.05
  -5   7  -2    0.70    0.05
  -5   0  -3   21.43    0.34
  -5   0   3   21.54    0.38
   5   0  -3   21.47    0.35
   5   1  -3   34.21    0.54
  -5   1   3   33.68    0.60
  -5  -1  -3   34.08    0.53
  -5   1  -3   33.86    0.61
   5  -1  -3   34.47    0.54
  -5   1  -3   34.05    0.53
   5   2  -3   19.75    0.32
  -5   2   3   20.09    0.36
   5   2  -3   19.38    0.35
  -5   2   3   19.31    0.31
   5  -2  -3   19.68    0.32
  -5   2  -3   19.56    0.31
  -5   2  -3   19.35    0.37
   5   2   3   19.33    0.30
   5   2   3   19.79    0.35
   5   3  -3   10.16    0.17
  -5   3   3   10.12    0.20
   5   3  -3   10.08    0.19
  -5   3   3   10.06    0.16
   5   3   3   10.08    0.18
  -5   3  -3    9.74    0.21
  -5   3  -3   10.10    0.17
   5  -3  -3   10.30    0.18
   5   4  -3    1.12    0.04
  -5   4   3    1.05    0.05
   5   4   3    1.20    0.03
  -5   4  -3    1.17    0.04
  -5   4  -3    1.20    0.05
  -5   5   3    4.09    0.11
   5   5  -3    4.27    0.10
  -5   5  -3    4.15    0.12
   5   5   3    3.97    0.08
  -5   6   3    1.57    0.06
   5   6  -3    1.57    0.05
   5   6   3    1.42    0.04
  -5   6  -3    1.57    0.07
  -5   7   3    0.08    0.03
  -5   7  -3    0.09    0.03
   5   7   3    0.07    0.01
  -5   0  -4    1.28    0.04
  -5   0   4    1.21    0.04
   5   0  -4    1.25    0.05
  -5   1   4   40.25    0.71
  -5  -1  -4   39.55    0.62
   5   1  -4   40.21    0.63
  -5   1  -4   41.00    0.72
   5  -1  -4   38.78    0.63
  -5  -2  -4    0.94    0.04
   5   2  -4    1.01    0.04
  -5   2   4    1.10    0.04
  -5   2  -4    1.06    0.05
  -5   2  -4    1.07    0.04
   5  -2  -4    1.04    0.04
   5   3  -4   13.03    0.23
  -5   3   4   12.46    0.25
  -5   3   4   12.68    0.21
  -5   3  -4   13.04    0.22
  -5   3  -4   13.32    0.26
   5  -3  -4   12.90    0.23
   5   3   4   13.20    0.24
  -5   4   4   12.88    0.26
  -5   4  -4   13.26    0.27
  -5   4  -4   13.01    0.22
   5   4   4   12.65    0.24
   5  -4  -4   12.68    0.23
  -5   5   4    0.61    0.04
  -5   5  -4    0.55    0.05
   5   5   4    0.54    0.03
  -5   6   4    0.25    0.03
  -5   6  -4    0.29    0.04
   5   6   4    0.26    0.02
  -5   0   5    9.72    0.19
   5   0  -5    9.30    0.18
  -5   0  -5    9.45    0.17
   5   1  -5    0.11    0.02
  -5  -1  -5    0.10    0.02
  -5   1   5    0.11    0.02
  -5   1  -5    0.10    0.02
   5  -1  -5    0.12    0.02
   5   2  -5   12.77    0.24
  -5   2   5   12.89    0.25
  -5  -2  -5   13.09    0.22
  -5   2  -5   13.22    0.23
   5  -2  -5   12.86    0.23
  -5   3   5    2.21    0.07
  -5  -3  -5    2.11    0.06
   5   3  -5    2.10    0.07
   5  -3  -5    2.24    0.07
  -5   3  -5    2.20    0.06
   5   3   5    2.14    0.07
  -5   4   5    1.29    0.06
   5   4   5    1.29    0.05
  -5   4  -5    1.26    0.05
  -5   5   5    1.18    0.05
   5   5   5    1.12    0.04
  -5   6   5    0.27    0.03
   5   6   5    0.24    0.03
  -5   0  -6    6.69    0.14
   5   0  -6    6.56    0.15
  -5  -1  -6    2.75    0.07
   5   1  -6    2.71    0.08
  -5   1  -6    2.65    0.07
   5  -1  -6    2.77    0.08
  -5   2   6    2.21    0.07
  -5  -2  -6    2.19    0.06
   5   2  -6    2.23    0.08
   5  -2  -6    2.17    0.07
  -5   2  -6    2.12    0.07
  -5  -3  -6    3.33    0.08
   5   3  -6    3.44    0.10
  -5   3   6    3.55    0.10
  -5   3  -6    3.33    0.09
   5  -3  -6    3.49    0.10
  -5   4   6    2.88    0.09
   5   4  -6    3.01    0.09
   5   4   6    3.09    0.09
  -5   4  -6    3.05    0.08
  -5   5   6    0.30    0.04
   5   5   6    0.35    0.03
   5   0  -7    0.02    0.02
  -5   0  -7    0.06    0.02
  -5  -1  -7    0.56    0.04
   5   1  -7    0.54    0.05
  -5   1  -7    0.51    0.04
   5  -1  -7    0.56    0.05
   5   2  -7    0.29    0.04
  -5  -2  -7    0.28    0.03
   5  -2  -7    0.33    0.04
  -5   2  -7    0.24    0.03
  -5  -3  -7    1.64    0.06
   5   3  -7    1.85    0.07
  -5   3  -7    1.69    0.07
   5  -3  -7    1.66    0.07
   5   4  -7    0.55    0.05
  -5   4  -7    0.53    0.05
  -5   0  -8    0.15    0.03
   5   0  -8    0.20    0.04
  -5  -1  -8    0.06    0.03
   5   1  -8    0.07    0.03
  -5   1  -8    0.11    0.03
   5  -1  -8    0.08    0.03
  -5  -2  -8    0.01    0.02
   5   2  -8    0.05    0.03
  -5   2  -8    0.03    0.03
   5  -2  -8    0.03    0.03
   5   3  -8    0.07    0.03
  -5   3  -8    0.05    0.03
   5  -3  -8    0.08    0.03
  -5   0  -9    0.03    0.03
   5   0  -9    0.00    0.03
   6   0   0 1000.00   18.18
  -6   0   0  990.52   18.07
  -6   1   0   19.53    0.31
  -6   1   0   19.62    0.35
   6   1   0   19.61    0.34
  -6   2   0    1.80    0.04
  -6   2   0    1.81    0.05
   6   2   0    1.80    0.04
   6   3   0   19.99    0.35
  -6   3   0   20.95    0.37
  -6   3   0   19.73    0.31
  -6   4   0    5.99    0.13
  -6   5   0   16.22    0.32
  -6   6   0    1.65    0.07
   6   7   0    1.47    0.04
  -6   7   0    1.45    0.07
   6   0  -1  170.55    2.60
  -6   0   1  163.65    2.92
  -6   0  -1  166.40    2.95
  -6   0  -1  168.60    2.58
   6   0  -1  166.59    2.93
   6   0   1  166.38    2.94
   6   1  -1   42.69    0.64
  -6  -1  -1   39.78    0.65
  -6   1   1   42.20    0.73
   6   1  -1   41.98    0.73
  -6   1   1   42.00    0.64
  -6   1  -1   41.75    0.73
  -6   1  -1   41.89    0.66
   6  -1  -1   41.23    0.66
   6   1   1   43.49    0.76
  -6   2   1   20.44    0.33
   6   2  -1   21.24    0.37
  -6   2   1   20.95    0.38
   6  -2  -1   21.04    0.33
  -6   2  -1   20.80    0.38
  -6   2  -1   20.47    0.33
   6   2   1   20.75    0.36
   6   3  -1    1.02    0.03
  -6   3   1    0.95    0.04
  -6   3   1    1.02    0.02
  -6   3   1    1.00    0.02
  -6   3  -1    0.96    0.04
  -6   3  -1    0.96    0.03
   6   4  -1    0.94    0.03
  -6   4   1    0.96    0.04
  -6   4  -1    0.90    0.04
   6  -4  -1    0.95    0.04
   6   5  -1    1.94    0.05
  -6   5   1    1.93    0.07
  -6   5  -1    2.04    0.07
  -6   6   1    2.80    0.09
   6   6  -1    2.77    0.07
  -6   6  -1    2.99    0.09
  -6   7   1    0.18    0.03
   6   7  -1    0.13    0.02
  -6   7  -1    0.19    0.03
  -6   0  -2   75.11    1.33
   6   0   2   77.08    1.38
  -6   0   2   76.98    1.34
  -6   0  -2   76.11    1.21
   6   1  -2   22.54    0.39
  -6  -1  -2   22.25    0.34
  -6   1   2   21.55    0.39
   6   1  -2   22.35    0.35
  -6   1  -2   21.21    0.34
   6   1   2   21.61    0.39
  -6   1  -2   21.39    0.40
   6  -1  -2   21.60    0.35
   6   2  -2   10.71    0.20
   6   2  -2   10.54    0.18
  -6   2   2   10.65    0.18
  -6   2   2   10.90    0.21
  -6  -2  -2   10.72    0.17
   6   2   2   10.61    0.20
   6  -2  -2   10.73    0.18
  -6   2  -2   10.62    0.21
  -6   2  -2   10.83    0.18
   6   3  -2   17.32    0.31
  -6   3   2   16.95    0.27
  -6   3   2   17.69    0.32
   6  -3  -2   16.98    0.28
  -6   3  -2   16.96    0.33
   6   3   2   16.97    0.30
   6   3   2   17.54    0.31
  -6   3  -2   17.63    0.27
  -6   4   2    7.51    0.16
   6   4  -2    7.82    0.15
   6   4   2    7.45    0.13
  -6   4  -2    7.46    0.13
   6   4   2    7.69    0.14
  -6   4  -2    7.47    0.17
   6   5  -2    0.95    0.04
  -6   5   2    1.06    0.05
  -6   5  -2    0.89    0.05
  -6   6   2    3.05    0.09
   6   6  -2    3.17    0.08
  -6   6  -2    3.14    0.10
   6   7  -2    0.02    0.02
  -6   7   2    0.06    0.03
  -6   7  -2    0.06    0.03
  -6   0  -3    9.23    0.16
   6   0  -3    9.04    0.16
  -6   0   3    8.92    0.18
  -6   1   3   44.39    0.78
   6   1  -3   44.31    0.69
  -6  -1  -3   43.93    0.68
  -6   1  -3   44.05    0.68
   6  -1  -3   44.80    0.69
  -6   1  -3   43.53    0.78
  -6   2   3   41.52    0.64
   6   2  -3   41.91    0.65
  -6   2   3   41.59    0.73
   6   2  -3   41.03    0.72
   6  -2  -3   40.92    0.65
  -6   2  -3   41.49    0.74
  -6   2  -3   40.69    0.64
  -6   3   3    4.72    0.09
  -6   3   3    4.95    0.11
   6   3  -3    5.05    0.09
   6   3  -3    4.39    0.10
   6   3   3    4.32    0.09
  -6   3  -3    4.29    0.09
  -6   3  -3    4.64    0.12
   6  -3  -3    4.84    0.10
  -6   4   3    3.95    0.10
   6   4  -3    4.18    0.09
   6   4   3    4.03    0.08
   6  -4  -3    4.00    0.09
  -6   4  -3    4.05    0.08
  -6   4  -3    3.94    0.11
  -6   5   3    0.47    0.04
   6   5  -3    0.41    0.03
   6   5   3    0.47    0.02
  -6   5  -3    0.47    0.05
  -6   6   3    1.34    0.06
   6   6  -3    1.27    0.05
   6   6   3    1.17    0.03
  -6   6  -3    1.35    0.07
  -6   7   3    0.29    0.04
  -6   7  -3    0.23    0.04
   6   7   3    0.21    0.02
  -6   0  -4    8.70    0.15
   6   0  -4    8.51    0.16
  -6   0   4    8.45    0.17
  -6   1   4    0.67    0.04
  -6  -1  -4    0.61    0.03
   6   1  -4    0.64    0.04
  -6   1  -4    0.63    0.03
  -6   1  -4    0.59    0.04
   6  -1  -4    0.64    0.04
   6   2  -4   15.04    0.26
  -6   2   4   14.53    0.29
  -6  -2  -4   15.38    0.25
   6  -2  -4   14.81    0.26
  -6   2  -4   14.97    0.30
  -6   2  -4   14.90    0.25
  -6   3   4    1.40    0.05
   6   3  -4    1.32    0.05
  -6   3   4    1.43    0.04
  -6   3  -4    1.40    0.06
  -6   3  -4    1.40    0.05
   6  -3  -4    1.52    0.05
   6   3   4    1.37    0.04
  -6   4   4    4.39    0.11
   6   4   4    4.33    0.10
  -6   4  -4    4.36    0.12
  -6   4  -4    4.48    0.09
   6  -4  -4    4.38    0.10
  -6   5   4    2.70    0.09
  -6   5  -4    2.81    0.10
   6   5   4    2.73    0.07
  -6   6   4    0.12    0.03
   6   6   4    0.16    0.02
  -6   6  -4    0.13    0.03
   6   0  -5    0.10    0.02
  -6   0   5    0.14    0.02
  -6   0  -5    0.12    0.02
  -6   1   5    2.99    0.08
  -6  -1  -5    2.94    0.07
   6   1  -5    2.82    0.08
  -6   1  -5    2.93    0.07
   6  -1  -5    2.76    0.08
   6   2  -5   10.44    0.20
  -6  -2  -5   10.49    0.18
  -6   2   5   10.30    0.21
   6  -2  -5   10.01    0.20
  -6   2  -5   10.13    0.19
  -6   3   5    8.56    0.19
  -6  -3  -5    8.76    0.16
   6   3  -5    8.70    0.17
  -6   3  -5    8.47    0.16
   6  -3  -5    8.60    0.17
  -6   4   5    0.20    0.03
  -6   4  -5    0.14    0.02
   6   4   5    0.14    0.02
   6  -4  -5    0.17    0.03
  -6   5   5    0.18    0.03
   6   5   5    0.13    0.02
  -6   6   5    0.37    0.04
   6   6   5    0.36    0.03
   6   0  -6    6.83    0.15
  -6   0  -6    6.91    0.14
  -6  -1  -6    4.03    0.09
   6   1  -6    3.84    0.10
   6  -1  -6    3.89    0.10
  -6   1  -6    4.03    0.09
   6   2  -6    1.00    0.05
  -6  -2  -6    0.99    0.05
  -6   2   6    0.96    0.05
   6  -2  -6    0.98    0.05
  -6   2  -6    0.95    0.04
  -6  -3  -6    1.30    0.05
   6   3  -6    1.50    0.06
  -6   3   6    1.33    0.06
  -6   3  -6    1.23    0.05
   6  -3  -6    1.40    0.06
  -6   4   6    0.18    0.03
  -6   4  -6    0.16    0.03
  -6   5   6    0.02    0.02
   6   0  -7    1.98    0.08
  -6   0  -7    2.14    0.07
  -6  -1  -7    0.06    0.02
   6   1  -7    0.08    0.03
   6  -1  -7    0.06    0.03
  -6   1  -7    0.03    0.02
  -6  -2  -7    0.58    0.04
   6   2  -7    0.67    0.05
   6  -2  -7    0.71    0.05
  -6   2  -7    0.66    0.05
   6   3  -7    2.08    0.08
  -6  -3  -7    2.14    0.07
  -6   3  -7    2.15    0.07
   6  -3  -7    2.28    0.08
   6   4  -7    0.21    0.04
  -6   4  -7    0.15    0.03
  -6   0  -8    0.02    0.02
   6   0  -8   -0.01    0.03
  -6  -1  -8    0.69    0.05
   6   1  -8    0.60    0.05
  -6   1  -8    0.68    0.05
   6  -1  -8    0.64    0.05
   6   2  -8    0.18    0.04
  -6  -2  -8    0.11    0.03
  -6   2  -8    0.19    0.03
   6  -2  -8    0.17    0.04
   6   3  -8    0.24    0.04
   6  -3  -8    0.35    0.05
  -6   3  -8    0.32    0.04
  -7   1   0   41.15    0.67
   7   1   0   42.65    0.76
  -7   1   0   41.53    0.73
  -7   2   0   70.10    1.26
   7   2   0   71.29    1.25
  -7   2   0   70.42    1.10
   7   3   0    1.66    0.04
  -7   3   0    1.77    0.04
  -7   3   0    1.83    0.06
  -7   4   0    1.94    0.06
   7   4   0    1.95    0.04
   7   5   0    7.30    0.13
  -7   5   0    7.31    0.17
   7   6   0    8.20    0.15
  -7   6   0    8.12    0.19
  -7   7   0    0.82    0.05
   7   7   0    0.78    0.03
   7   0  -1  185.09    3.26
   7   0   1  182.04    3.26
  -7   0  -1  188.20    2.87
  -7   0   1  188.59    3.26
   7   0  -1  184.96    2.89
  -7   0  -1  183.51    3.27
   7   1  -1   22.50    0.36
   7   1  -1   22.36    0.40
  -7   1   1   22.78    0.41
  -7  -1  -1   23.25    0.35
  -7   1   1   22.25    0.36
  -7   1  -1   22.59    0.41
   7   1   1   22.73    0.40
   7  -1  -1   22.71    0.36
  -7   2   1   28.58    0.46
  -7   2   1   29.11    0.53
   7   2  -1   28.98    0.52
  -7   2  -1   29.58    0.53
   7  -2  -1   29.69    0.46
  -7   2  -1   29.90    0.46
   7   2   1   29.95    0.52
  -7   3   1    8.47    0.14
  -7   3   1    8.59    0.18
   7   3  -1    8.49    0.16
  -7   3  -1    8.57    0.18
  -7   3  -1    8.76    0.14
   7  -3  -1    8.63    0.16
   7   3   1    8.55    0.15
   7   4  -1    3.32    0.07
  -7   4   1    3.39    0.09
   7  -4  -1    3.44    0.08
  -7   4  -1    3.24    0.09
  -7   5   1    1.61    0.06
   7   5  -1    1.64    0.04
  -7   5  -1    1.69    0.07
  -7   6   1    9.58    0.21
   7   6  -1    9.91    0.18
  -7   6  -1    9.81    0.22
   7   7  -1    0.38    0.02
  -7   7   1    0.43    0.04
  -7   7  -1    0.39    0.04
  -7   0  -2   22.68    0.41
  -7   0  -2   22.48    0.36
  -7   0   2   23.18    0.41
   7   0   2   22.67    0.41
  -7   1   2    5.30    0.12
   7   1  -2    5.51    0.11
   7   1  -2    5.46    0.11
  -7  -1  -2    5.30    0.10
  -7   1  -2    5.50    0.12
   7  -1  -2    5.46    0.11
   7   1   2    5.28    0.11
  -7   1  -2    5.55    0.10
  -7   2   2   18.49    0.35
  -7   2   2   18.81    0.30
   7   2  -2   18.86    0.34
   7   2  -2   18.65    0.30
  -7   2  -2   19.11    0.35
   7   2   2   18.80    0.34
  -7   2  -2   18.62    0.30
   7  -2  -2   18.83    0.31
   7   3  -2    9.24    0.18
  -7   3   2    9.40    0.19
  -7  -3  -2    9.51    0.15
  -7   3   2    9.43    0.15
   7  -3  -2    9.39    0.17
  -7   3  -2    9.38    0.20
   7   3   2    9.23    0.18
  -7   3  -2    9.53    0.16
  -7   4   2    4.05    0.10
   7   4  -2    4.02    0.09
  -7   4  -2    4.13    0.08
   7  -4  -2    4.22    0.09
  -7   4  -2    4.13    0.11
   7   4   2    4.02    0.08
   7   4   2    4.16    0.08
  -7   5   2    7.33    0.16
   7   5  -2    7.20    0.14
   7   5   2    6.97    0.13
  -7   5  -2    7.12    0.17
   7   6  -2    0.11    0.02
  -7   6   2    0.12    0.03
  -7   6  -2    0.14    0.03
   7   7  -2    0.66    0.04
  -7   7   2    0.71    0.05
  -7   7  -2    0.83    0.06
  -7   0   3   20.16    0.36
  -7   0  -3   19.58    0.32
   7   0  -3   19.53    0.33
  -7  -1  -3   53.12    0.82
   7   1  -3   53.72    0.83
  -7   1   3   53.92    0.94
   7  -1  -3   53.70    0.83
  -7   1  -3   53.27    0.82
  -7   1  -3   53.17    0.94
   7   1   3   53.09    0.95
  -7   2   3   24.90    0.47
   7   2  -3   25.20    0.46
  -7   2   3   26.33    0.41
   7   2  -3   24.95    0.41
  -7   2  -3   26.03    0.41
   7   2   3   26.33    0.46
  -7   2  -3   25.39    0.47
   7  -2  -3   25.04    0.41
  -7   3   3    3.19    0.09
   7   3  -3    3.15    0.08
  -7   3   3    3.10    0.07
   7   3  -3    3.07    0.07
  -7   3  -3    3.07    0.09
   7   3   3    3.15    0.08
   7  -3  -3    3.20    0.08
  -7   3  -3    3.22    0.07
  -7   4   3    3.17    0.09
   7   4  -3    3.17    0.08
  -7   4  -3    3.29    0.07
   7   4   3    3.22    0.07
  -7   4  -3    3.25    0.10
   7   5  -3    2.82    0.07
  -7   5   3    2.64    0.08
   7   5   3    2.70    0.06
  -7   5  -3    2.67    0.09
  -7   6   3    1.24    0.06
   7   6   3    1.21    0.03
  -7   6  -3    1.38    0.07
  -7   7   3    0.72    0.05
  -7   7  -3    0.68    0.06
  -7   0   4   40.19    0.70
  -7   0  -4   39.78    0.62
   7   0  -4   38.31    0.63
  -7   1   4   10.59    0.21
  -7  -1  -4   10.62    0.19
   7   1  -4   10.57    0.20
  -7   1  -4   10.87    0.22
  -7   1  -4   10.63    0.19
   7  -1  -4   10.57    0.20
   7   2  -4    2.27    0.07
  -7   2   4    2.18    0.07
  -7  -2  -4    2.19    0.06
  -7   2  -4    2.27    0.08
  -7   2  -4    2.18    0.06
   7  -2  -4    2.37    0.07
  -7   3   4    4.25    0.09
   7   3  -4    4.38    0.10
  -7   3   4    4.23    0.11
  -7   3  -4    4.37    0.09
  -7   3  -4    4.38    0.12
   7  -3  -4    4.34    0.10
  -7   4   4    1.49    0.06
  -7   4  -4    1.34    0.07
  -7   4  -4    1.47    0.05
  -7   5   4    0.09    0.03
   7   5   4    0.08    0.02
  -7   5  -4    0.08    0.03
  -7   6   4    0.21    0.03
  -7   6  -4    0.21    0.04
  -7   0  -5    4.92    0.10
   7   0  -5    4.90    0.11
   7   1  -5    0.93    0.05
  -7  -1  -5    0.85    0.04
  -7   1   5    0.83    0.04
  -7   1  -5    0.87    0.04
   7  -1  -5    0.85    0.05
  -7  -2  -5    8.29    0.15
  -7   2   5    8.48    0.18
   7   2  -5    8.45    0.17
   7  -2  -5    8.06    0.17
  -7   2  -5    8.56    0.16
  -7   3   5    3.37    0.08
  -7  -3  -5    3.21    0.08
  -7   3   5    3.36    0.10
   7   3  -5    3.28    0.09
  -7   3  -5    3.29    0.08
   7  -3  -5    3.49    0.09
  -7   4   5    1.12    0.05
   7  -4  -5    1.20    0.05
  -7   4  -5    1.23    0.05
  -7   5   5    0.20    0.03
  -7   6   5    0.16    0.03
   7   0  -6   13.04    0.25
  -7   0  -6   13.23    0.23
  -7  -1  -6    0.12    0.02
   7   1  -6    0.07    0.02
   7  -1  -6    0.11    0.03
  -7   1  -6    0.10    0.02
  -7  -2  -6    0.12    0.02
   7   2  -6    0.17    0.03
  -7   2  -6    0.19    0.03
   7  -2  -6    0.22    0.03
   7   3  -6    1.98    0.07
  -7  -3  -6    1.98    0.06
  -7   3   6    1.97    0.07
   7  -3  -6    1.95    0.07
  -7   3  -6    2.11    0.07
  -7   4   6    1.57    0.07
  -7   4  -6    1.51    0.06
  -7   5   6    0.06    0.03
   7   0  -7    1.18    0.06
  -7   0  -7    1.22    0.05
   7   1  -7    0.68    0.05
  -7  -1  -7    0.64    0.04
   7  -1  -7    0.64    0.05
  -7   1  -7    0.63    0.04
   7   2  -7    0.41    0.04
  -7  -2  -7    0.39    0.04
  -7   2  -7    0.40    0.04
   7  -2  -7    0.39    0.04
   7   3  -7    0.34    0.04
  -7   3   7    0.38    0.04
  -7   3  -7    0.37    0.04
   7  -3  -7    0.36    0.04
   7   4  -7    0.99    0.06
  -7   4  -7    0.99    0.05
  -7   0  -8    0.12    0.03
   7   0  -8    0.10    0.03
   7   1  -8    0.20    0.04
  -7  -1  -8    0.25    0.03
   7  -1  -8    0.22    0.04
  -7   1  -8    0.17    0.03
  -7  -2  -8    0.08    0.03
   7   2  -8    0.07    0.03
   7  -2  -8    0.07    0.03
  -7   2  -8    0.07    0.03
   7   3  -8    0.05    0.03
   7  -3  -8    0.08    0.03
  -7   3  -8    0.06    0.03
   8   0   0   23.07    0.41
  -8   0   0   22.58    0.36
  -8   0   0   23.13    0.41
   8   1   0   52.91    0.96
  -8   1   0   53.15    0.93
  -8   1   0   52.96    0.83
   8   2   0  122.90    2.13
  -8   2   0  120.99    1.90
  -8   2   0  119.82    2.15
  -8   3   0   18.02    0.34
   8   3   0   17.86    0.31
  -8   3   0   17.34    0.28
   8   4   0   18.25    0.31
  -8   4   0   17.48    0.34
   8   5   0    5.30    0.10
  -8   5   0    5.15    0.13
   8   6   0    5.24    0.10
  -8   6   0    4.92    0.13
  -8   7   0    0.05    0.03
   8   7   0    0.01    0.01
  -8   0  -1   28.37    0.51
  -8   0   1   28.30    0.50
   8   0   1   28.48    0.51
   8   0  -1   28.49    0.45
  -8   0  -1   28.54    0.45
   8   1  -1   18.06    0.33
  -8  -1  -1   18.54    0.29
  -8   1   1   18.35    0.29
  -8   1   1   17.98    0.34
  -8   1  -1   18.15    0.34
  -8   1  -1   18.42    0.29
   8  -1  -1   18.45    0.30
   8   1   1   18.09    0.33
   8   2  -1   35.78    0.65
  -8  -2  -1   36.84    0.56
  -8   2   1   36.00    0.65
  -8   2   1   36.60    0.57
  -8   2  -1   37.44    0.65
  -8   2  -1   36.09    0.57
   8  -2  -1   36.47    0.58
   8   2   1   37.23    0.65
   8   3  -1   14.91    0.27
  -8   3   1   14.90    0.24
  -8   3   1   14.95    0.29
   8  -3  -1   14.98    0.25
  -8   3  -1   14.50    0.29
  -8   3  -1   14.94    0.24
   8   3   1   14.95    0.26
  -8   4   1    3.54    0.09
   8   4  -1    3.47    0.07
   8  -4  -1    3.57    0.08
   8   4   1    3.42    0.07
  -8   4  -1    3.43    0.10
  -8   4  -1    3.42    0.06
   8   5  -1    4.06    0.08
  -8   5   1    3.97    0.11
  -8   5  -1    4.12    0.11
   8   6  -1    0.64    0.03
  -8   6   1    0.74    0.05
  -8   6  -1    0.77    0.06
  -8   7   1    0.41    0.04
   8   7  -1    0.41    0.03
  -8   7  -1    0.44    0.05
  -8   0   2    0.02    0.01
   8   0  -2    0.01    0.01
   8   1  -2   87.51    1.39
  -8  -1  -2   88.26    1.37
  -8   1   2   89.63    1.42
  -8   1  -2   87.33    1.36
  -8   1  -2   91.09    2.19
   8  -1  -2   87.07    1.36
   8   1   2   88.15    1.55
  -8   2   2   28.08    0.51
  -8   2   2   28.81    0.45
   8   2  -2   27.97    0.44
   8   2  -2   28.36    0.50
  -8   2  -2   28.20    0.52
  -8   2  -2   28.30    0.45
   8   2   2   28.61    0.50
   8  -2  -2   28.06    0.45
  -8   3   2   41.46    0.63
  -8   3   2   41.77    0.74
   8   3  -2   41.19    0.72
  -8  -3  -2   41.92    0.63
  -8   3  -2   41.36    0.74
   8   3   2   40.55    0.72
  -8   3  -2   40.26    0.64
   8  -3  -2   41.63    0.65
  -8   4   2    1.98    0.07
   8   4  -2    2.01    0.05
  -8   4  -2    1.98    0.05
  -8   4  -2    1.95    0.07
   8  -4  -2    1.97    0.06
   8   4   2    2.00    0.05
   8   5  -2    0.65    0.03
  -8   5   2    0.68    0.05
   8   5   2    0.57    0.03
  -8   5  -2    0.68    0.05
   8   6  -2    3.36    0.08
  -8   6   2    3.18    0.10
  -8   6  -2    3.14    0.11
   8   7  -2    0.03    0.02
  -8   7   2    0.07    0.03
  -8   7  -2    0.07    0.03
   8   0  -3    0.10    0.02
  -8   0   3    0.14    0.02
  -8   0  -3    0.11    0.02
  -8  -1  -3   27.59    0.43
  -8   1   3   27.17    0.49
   8   1  -3   27.47    0.44
   8   1   3   27.58    0.49
  -8   1  -3   26.84    0.43
  -8   1  -3   26.38    0.50
   8  -1  -3   26.80    0.44
   8   2  -3    1.87    0.06
   8   2  -3    1.88    0.06
  -8   2   3    1.86    0.05
  -8   2   3    1.90    0.06
  -8  -2  -3    1.95    0.05
   8   2   3    1.95    0.06
   8  -2  -3    1.92    0.06
  -8   2  -3    1.84    0.05
  -8   2  -3    1.84    0.07
  -8   3   3    2.40    0.06
  -8   3   3    2.24    0.07
   8   3  -3    2.35    0.06
   8   3  -3    2.30    0.06
  -8   3  -3    2.46    0.06
   8  -3  -3    2.37    0.07
  -8   3  -3    2.35    0.08
   8   3   3    2.34    0.06
   8   4  -3    0.13    0.02
  -8   4   3    0.14    0.03
  -8   4  -3    0.11    0.02
   8   4   3    0.14    0.02
  -8   4  -3    0.18    0.03
   8   5  -3    6.69    0.14
  -8   5   3    6.20    0.15
  -8   5  -3    6.37    0.16
  -8   6   3    1.55    0.07
  -8   6  -3    1.57    0.08
  -8   0  -4    0.05    0.02
   8   0  -4    0.03    0.02
  -8   0   4    0.05    0.02
  -8   1   4    2.11    0.06
  -8  -1  -4    2.02    0.06
   8   1  -4    2.16    0.07
  -8   1  -4    2.44    0.08
  -8   1  -4    2.03    0.06
   8  -1  -4    2.17    0.06
   8   2  -4    0.97    0.04
  -8  -2  -4    1.02    0.04
  -8   2   4    1.03    0.05
  -8   2   4    1.28    0.04
   8  -2  -4    1.03    0.04
  -8   2  -4    1.00    0.05
  -8   2  -4    0.99    0.04
  -8   3   4    3.65    0.08
  -8   3   4    3.53    0.10
   8   3  -4    3.52    0.09
   8  -3  -4    3.57    0.09
  -8   3  -4    3.75    0.08
  -8   3  -4    3.54    0.11
  -8   4   4    0.15    0.03
  -8   4  -4    0.14    0.02
  -8   4  -4    0.11    0.03
  -8   5   4    1.05    0.05
  -8   5  -4    1.06    0.06
  -8   6   4    0.73    0.05
  -8   6  -4    0.65    0.06
   8   0  -5    1.50    0.06
  -8   0  -5    1.55    0.05
  -8  -1  -5    2.45    0.07
   8   1  -5    2.35    0.08
  -8   1   5    2.57    0.07
  -8   1  -5    2.40    0.07
   8  -1  -5    2.45    0.08
  -8  -2  -5    5.17    0.11
  -8   2   5    5.03    0.12
   8   2  -5    5.16    0.12
  -8   2  -5    5.07    0.11
   8  -2  -5    5.06    0.12
   8   3  -5   10.82    0.21
  -8  -3  -5   11.18    0.19
  -8   3   5   10.53    0.19
  -8   3   5   10.68    0.23
  -8   3  -5   10.48    0.19
   8  -3  -5   10.67    0.21
  -8   4   5    1.73    0.07
   8  -4  -5    1.70    0.07
  -8   4  -5    1.75    0.06
  -8   5   5    0.30    0.04
  -8   6   5    0.03    0.03
   8   0  -6    0.18    0.03
  -8   0  -6    0.18    0.03
  -8  -1  -6    1.58    0.05
   8   1  -6    1.52    0.06
   8  -1  -6    1.54    0.06
  -8   1  -6    1.67    0.06
   8   2  -6    1.20    0.06
  -8  -2  -6    1.13    0.05
   8  -2  -6    1.15    0.06
  -8   2  -6    1.17    0.05
  -8  -3  -6    0.01    0.02
   8   3  -6    0.03    0.03
  -8   3  -6    0.02    0.02
   8  -3  -6    0.08    0.03
   8   4  -6    0.76    0.05
  -8   4   6    0.79    0.05
   8  -4  -6    0.82    0.05
  -8   4  -6    0.83    0.05
  -8   5   6    0.13    0.03
   8   0  -7   -0.01    0.02
  -8   0  -7    0.00    0.02
   8   1  -7    0.04    0.03
  -8  -1  -7    0.02    0.02
  -8   1  -7    0.04    0.02
   8  -1  -7    0.00    0.03
  -8  -2  -7    0.46    0.04
   8   2  -7    0.47    0.05
   8  -2  -7    0.50    0.05
  -8   2  -7    0.44    0.04
   8   3  -7    0.62    0.05
  -8   3   7    0.56    0.04
  -8   3  -7    0.54    0.04
   8  -3  -7    0.56    0.05
   8   4  -7    0.94    0.06
  -8   4  -7    0.85    0.05
  -8   0  -8    0.13    0.03
   8   0  -8    0.17    0.04
   8   1  -8    0.12    0.03
  -8  -1  -8    0.11    0.03
   8  -1  -8    0.15    0.03
  -8   1  -8    0.15    0.03
  -8  -2  -8    0.00    0.02
   8   2  -8    0.06    0.03
  -8   2  -8    0.09    0.03
   8  -2  -8    0.07    0.03
   8   3  -8    0.01    0.03
  -8   3  -8    0.02    0.03
   8  -3  -8    0.00    0.03
  -9   1   0    4.18    0.10
   9   1   0    4.23    0.09
  -9   1   0    4.21    0.08
  -9   2   0   28.26    0.52
  -9   2   0   28.92    0.45
   9   2   0   28.39    0.50
  -9   3   0    0.19    0.02
  -9   3   0    0.23    0.03
   9   4   0    0.03    0.01
  -9   4   0    0.06    0.02
  -9   5   0    2.26    0.08
   9   5   0    2.22    0.05
   9   7   0    0.34    0.02
  -9   7   0    0.30    0.04
   9   0  -1    2.32    0.06
  -9   0  -1    2.28    0.06
   9   0   1    2.12    0.06
  -9   0  -1    2.23    0.05
  -9   0   1    2.17    0.06
   9   1  -1   97.26    1.78
  -9  -1  -1  101.43    1.56
  -9   1   1  101.96    1.56
  -9   1   1   95.92    1.79
  -9   1  -1   96.75    1.77
   9  -1  -1   98.36    1.58
   9   1   1   99.41    1.78
  -9   1  -1  101.28    1.53
  -9   2   1    1.20    0.04
   9   2  -1    1.22    0.04
  -9   2   1    1.20    0.05
  -9   2  -1    1.27    0.04
   9   2   1    1.20    0.04
   9  -2  -1    1.22    0.04
  -9   2  -1    1.21    0.05
  -9   3   1    2.42    0.07
  -9   3   1    2.48    0.06
   9   3  -1    2.58    0.06
   9   3   1    2.55    0.06
  -9   3  -1    2.47    0.08
  -9   3  -1    2.39    0.06
   9  -3  -1    2.70    0.07
   9   4  -1    7.88    0.15
  -9   4   1    7.84    0.17
  -9   4  -1    7.88    0.13
  -9   4  -1    7.97    0.18
   9  -4  -1    7.65    0.15
   9   4   1    7.77    0.15
   9   5  -1    4.01    0.09
  -9   5   1    3.98    0.11
  -9   5  -1    4.03    0.12
   9   5   1    3.86    0.08
  -9   6   1    4.25    0.12
   9   6  -1    4.28    0.09
  -9   6  -1    4.40    0.13
   9   7  -1    0.19    0.02
  -9   7   1    0.16    0.03
  -9   7  -1    0.20    0.04
   9   0  -2    0.28    0.02
  -9   0  -2    0.33    0.02
  -9   0   2    0.35    0.02
   9   1  -2   30.38    0.48
  -9   1   2   30.14    0.54
  -9  -1  -2   29.28    0.47
  -9   1   2   29.83    0.47
  -9   1  -2   29.90    0.54
   9   1   2   29.50    0.53
  -9   1  -2   29.97    0.47
   9  -1  -2   29.43    0.48
  -9   2   2    1.45    0.04
  -9   2   2    1.48    0.05
   9   2  -2    1.38    0.04
   9   2  -2    1.37    0.05
  -9   2  -2    1.41    0.06
   9   2   2    1.29    0.05
   9  -2  -2    1.38    0.05
  -9   2  -2    1.43    0.04
  -9   3   2    2.83    0.06
   9   3  -2    2.81    0.07
  -9   3   2    2.96    0.08
  -9   3  -2    2.87    0.06
   9   3   2    2.84    0.07
   9  -3  -2    2.86    0.08
  -9   3  -2    2.80    0.09
   9   4  -2    0.56    0.03
  -9   4   2    0.54    0.04
  -9   4  -2    0.50    0.04
   9   4   2    0.54    0.03
   9  -4  -2    0.51    0.03
  -9   4  -2    0.55    0.02
  -9   5   2    8.25    0.19
   9   5  -2    8.68    0.17
   9   5   2    8.28    0.16
  -9   5  -2    8.32    0.20
   9   6  -2    0.29    0.03
  -9   6   2    0.32    0.04
  -9   6  -2    0.35    0.04
   9   7  -2    0.89    0.04
  -9   7   2    0.96    0.06
  -9   7  -2    0.99    0.07
   9   0  -3    2.09    0.06
  -9   0  -3    2.15    0.06
  -9   0   3    2.18    0.06
   9   1  -3   13.30    0.23
  -9   1   3   13.01    0.26
  -9  -1  -3   13.05    0.22
  -9   1  -3   13.49    0.27
   9   1   3   13.53    0.26
   9  -1  -3   13.36    0.24
  -9   1  -3   13.11    0.23
  -9  -2  -3   11.55    0.20
  -9   2   3   11.63    0.20
  -9   2   3   11.66    0.23
   9   2  -3   11.41    0.23
   9   2  -3   11.46    0.21
  -9   2  -3   11.80    0.20
  -9   2  -3   11.47    0.24
   9  -2  -3   11.71    0.21
   9   2   3   11.67    0.23
  -9   3   3   15.81    0.31
   9   3  -3   15.87    0.30
   9   3  -3   15.99    0.26
  -9   3   3   15.70    0.26
   9  -3  -3   15.98    0.28
   9   3   3   16.47    0.30
  -9   3  -3   15.82    0.26
  -9   3  -3   16.21    0.32
   9   4  -3    2.56    0.07
  -9   4   3    2.47    0.08
   9   4   3    2.51    0.07
  -9   4  -3    2.55    0.06
   9  -4  -3    2.54    0.08
  -9   4  -3    2.39    0.09
  -9   5   3    0.34    0.04
   9   5  -3    0.29    0.03
  -9   5  -3    0.45    0.05
  -9   6   3    0.71    0.05
  -9   6  -3    0.73    0.06
  -9   0  -4    8.21    0.15
   9   0  -4    7.76    0.16
  -9   0   4    8.15    0.17
  -9  -1  -4    9.34    0.17
   9   1  -4    9.40    0.18
  -9   1   4    9.26    0.19
   9  -1  -4    9.53    0.18
  -9   1  -4    9.51    0.17
  -9   2   4    2.90    0.08
   9   2  -4    2.91    0.08
  -9  -2  -4    2.87    0.07
  -9   2   4    2.90    0.08
  -9   2  -4    2.88    0.09
  -9   2  -4    2.94    0.07
   9  -2  -4    2.97    0.08
   9   3  -4    3.08    0.08
  -9   3   4    3.04    0.09
  -9   3   4    3.07    0.07
   9  -3  -4    2.94    0.08
  -9   3  -4    3.11    0.07
  -9   3  -4    3.17    0.10
  -9   4   4    1.31    0.06
  -9   4  -4    1.27    0.07
  -9   4  -4    1.23    0.04
  -9   5   4    0.25    0.03
  -9   5  -4    0.32    0.04
  -9   6   4    0.11    0.03
   9   0  -5    2.68    0.08
  -9   0  -5    2.66    0.07
  -9  -1  -5    6.26    0.13
   9   1  -5    6.25    0.14
  -9   1   5    6.48    0.14
   9  -1  -5    5.92    0.14
  -9   1  -5    6.30    0.13
   9   2  -5    3.17    0.09
  -9  -2  -5    3.47    0.08
  -9   2   5    3.41    0.09
   9  -2  -5    3.44    0.10
  -9   2  -5    3.34    0.08
   9   3  -5    1.00    0.05
  -9   3   5    1.03    0.05
  -9   3   5    0.96    0.05
  -9   3  -5    1.01    0.05
   9  -3  -5    1.03    0.06
  -9   4   5    0.44    0.04
   9  -4  -5    0.41    0.04
  -9   4  -5    0.44    0.03
  -9   5   5    0.40    0.04
  -9   6   5    0.02    0.03
   9   0  -6    2.40    0.08
  -9   0  -6    2.29    0.07
   9   1  -6    1.83    0.07
  -9  -1  -6    1.76    0.06
   9  -1  -6    1.82    0.07
  -9   1  -6    1.82    0.06
   9   2  -6    0.41    0.04
  -9  -2  -6    0.33    0.03
   9  -2  -6    0.35    0.04
  -9   2  -6    0.39    0.03
  -9   3   6    1.44    0.06
   9   3  -6    1.56    0.06
   9  -3  -6    1.53    0.07
  -9   3  -6    1.46    0.05
   9   4  -6    1.03    0.05
   9  -4  -6    1.05    0.06
  -9   4  -6    1.16    0.05
  -9   5   6    0.26    0.04
  -9   5  -6    0.31    0.03
  -9   0  -7    0.01    0.02
   9   0  -7    0.00    0.02
  -9  -1  -7    0.13    0.03
   9   1  -7    0.13    0.03
   9  -1  -7    0.14    0.03
  -9   1  -7    0.17    0.03
  -9  -2  -7    1.05    0.05
   9   2  -7    1.04    0.06
  -9   2  -7    1.07    0.05
   9  -2  -7    1.02    0.06
   9   3  -7    0.16    0.03
  -9   3   7    0.16    0.03
   9  -3  -7    0.20    0.04
  -9   3  -7    0.09    0.03
   9   4  -7    0.07    0.03
  -9   4  -7    0.06    0.03
  -9   0  -8    0.04    0.02
   9   0  -8    0.01    0.03
   9   1  -8    0.00    0.03
  -9  -1  -8    0.01    0.02
   9  -1  -8    0.00    0.03
  -9   1  -8    0.05    0.02
   9   2  -8    0.27    0.04
  -9  -2  -8    0.32    0.04
  -9   2  -8    0.31    0.04
   9  -2  -8    0.29    0.04
   9   3  -8    0.02    0.03
   9  -3  -8    0.00    0.03
  -9   3  -8   -0.02    0.03
 -10   0   0  144.88    2.54
 -10   0   0  145.43    2.30
  10   0   0  143.84    2.59
 -10   1   0    0.44    0.03
  10   1   0    0.53    0.03
 -10   1   0    0.45    0.03
 -10  -1   0    0.48    0.02
  10   2   0    0.12    0.02
 -10   2   0    0.01    0.01
 -10   2   0    0.01    0.01
 -10   3   0    3.60    0.10
 -10   3   0    3.49    0.07
  10   3   0    3.54    0.08
  10   4   0    5.65    0.11
 -10   4   0    5.48    0.10
 -10   4   0    5.57    0.14
  10   5   0    4.00    0.08
 -10   5   0    3.80    0.11
  10   6   0    0.46    0.03
 -10   6   0    0.41    0.05
 -10   7   0    0.02    0.03
  10   7   0   -0.01    0.01
 -10   0   1    1.12    0.04
  10   0  -1    0.95    0.04
 -10   0   1    1.12    0.04
 -10   0  -1    0.97    0.03
 -10   0  -1    1.04    0.04
  10   0   1    0.97    0.04
 -10   1   1    2.39    0.06
 -10  -1  -1    2.35    0.05
 -10   1   1    2.31    0.07
  10   1  -1    2.27    0.06
  10   1   1    2.28    0.06
  10  -1  -1    2.44    0.06
 -10   1  -1    2.31    0.07
 -10   1  -1    2.32    0.06
  10   2  -1   34.93    0.62
 -10   2   1   34.57    0.55
 -10   2   1   34.59    0.63
 -10   2  -1   35.08    0.55
  10   2   1   35.36    0.62
 -10   2  -1   35.34    0.63
  10  -2  -1   34.48    0.56
  10   3  -1   12.00    0.22
 -10   3   1   11.95    0.24
 -10   3   1   11.88    0.20
 -10   3  -1   12.28    0.25
 -10   3  -1   11.77    0.20
  10  -3  -1   11.75    0.21
  10   3   1   11.78    0.22
 -10   4   1    0.25    0.03
  10   4  -1    0.25    0.02
 -10   4  -1    0.28    0.02
  10   4   1    0.26    0.02
 -10   4  -1    0.30    0.03
  10  -4  -1    0.28    0.03
  10   5  -1    3.80    0.09
 -10   5   1    3.76    0.11
 -10   5  -1    3.77    0.11
  10   5   1    3.71    0.08
 -10   6   1    1.63    0.07
  10   6  -1    1.48    0.05
 -10   6  -1    1.52    0.07
 -10   7   1    0.04    0.03
  10   7  -1    0.01    0.02
 -10   7  -1    0.00    0.03
 -10   0   2   15.56    0.30
  10   0  -2   15.91    0.27
 -10   0  -2   16.26    0.27
  10   1  -2    9.19    0.16
 -10   1   2    8.87    0.16
 -10  -1  -2    8.83    0.16
 -10   1   2    8.87    0.18
 -10   1  -2    9.01    0.19
 -10   1  -2    8.78    0.16
  10   1   2    8.90    0.18
  10  -1  -2    8.96    0.17
  10   2  -2   17.02    0.31
 -10   2   2   16.60    0.32
 -10   2   2   16.68    0.28
  10   2  -2   16.72    0.28
  10  -2  -2   17.07    0.29
 -10   2  -2   16.78    0.33
 -10   2  -2   17.04    0.28
  10   2   2   16.90    0.31
 -10   3   2   18.15    0.30
 -10   3   2   18.69    0.35
  10   3  -2   18.47    0.34
  10   3   2   18.48    0.34
 -10   3  -2   18.42    0.36
  10  -3  -2   17.90    0.31
 -10   3  -2   18.58    0.30
 -10   4   2    1.01    0.05
  10   4  -2    0.99    0.04
 -10   4  -2    1.02    0.03
 -10   4  -2    1.07    0.06
  10  -4  -2    1.03    0.05
  10   4   2    0.98    0.04
  10   5  -2    1.92    0.06
 -10   5   2    1.90    0.08
 -10   5  -2    1.98    0.08
  10   5   2    1.82    0.05
 -10   6   2    0.09    0.03
  10   6  -2    0.11    0.02
  10   6   2    0.09    0.02
 -10   6  -2    0.10    0.03
 -10   7   2    0.38    0.05
  10   7  -2    0.36    0.03
 -10   7  -2    0.35    0.05
  10   0  -3    1.04    0.04
 -10   0  -3    0.93    0.04
 -10   0   3    1.06    0.04
 -10   1   3    3.34    0.09
 -10  -1  -3    3.34    0.08
  10   1  -3    3.50    0.09
 -10   1  -3    3.43    0.08
  10   1   3    3.54    0.09
  10  -1  -3    3.38    0.09
 -10   1  -3    3.44    0.10
 -10   2   3    2.52    0.08
  10   2  -3    2.48    0.07
 -10   2   3    2.63    0.07
  10   2  -3    2.53    0.07
 -10  -2  -3    2.56    0.06
 -10   2  -3    2.51    0.08
  10   2   3    2.60    0.07
 -10   2  -3    2.57    0.06
  10  -2  -3    2.66    0.07
 -10   3   3    7.79    0.14
 -10   3   3    7.81    0.17
  10   3  -3    7.58    0.16
  10   3  -3    7.59    0.14
 -10   3  -3    7.77    0.18
 -10   3  -3    8.00    0.14
  10   3   3    7.83    0.16
  10  -3  -3    7.88    0.16
 -10   4   3    3.69    0.10
  10   4  -3    3.72    0.09
 -10   4  -3    3.40    0.11
 -10   4  -3    3.63    0.08
  10   4   3    3.53    0.09
  10   5  -3    2.07    0.07
 -10   5   3    2.05    0.08
 -10   5  -3    1.97    0.08
  10   5   3    2.06    0.06
 -10   6   3    1.49    0.07
 -10   6  -3    1.51    0.08
  10   0  -4    0.49    0.04
 -10   0  -4    0.49    0.03
 -10   0   4    0.45    0.03
 -10   1   4    1.39    0.05
  10   1  -4    1.40    0.06
 -10  -1  -4    1.40    0.05
  10  -1  -4    1.45    0.06
 -10   1  -4    1.37    0.05
 -10   2   4    1.52    0.06
 -10   2   4    1.47    0.05
  10   2  -4    1.45    0.05
 -10  -2  -4    1.50    0.05
 -10   2  -4    1.40    0.05
  10  -2  -4    1.40    0.06
 -10   2  -4    1.53    0.07
 -10  -3  -4    0.27    0.03
 -10   3   4    0.37    0.03
  10   3  -4    0.29    0.03
 -10   3   4    0.36    0.04
 -10   3  -4    0.33    0.04
 -10   3  -4    0.29    0.03
  10  -3  -4    0.27    0.03
 -10   4   4    2.21    0.08
 -10   4  -4    2.24    0.09
 -10   4  -4    2.22    0.06
 -10   5   4    0.64    0.05
 -10   6   4   -0.01    0.03
  10   0  -5    1.47    0.06
 -10   0  -5    1.34    0.05
  10   1  -5    0.72    0.05
 -10  -1  -5    0.60    0.04
  10  -1  -5    0.64    0.05
 -10   1  -5    0.67    0.04
  10   2  -5    1.91    0.07
 -10   2   5    1.84    0.07
 -10  -2  -5    1.90    0.06
 -10   2  -5    1.95    0.06
  10  -2  -5    1.85    0.07
 -10   3   5    0.19    0.03
 -10   3   5    0.18    0.03
  10   3  -5    0.16    0.03
  10  -3  -5    0.15    0.03
 -10   3  -5    0.15    0.02
 -10   4   5    2.63    0.09
 -10   4  -5    2.64    0.07
  10  -4  -5    2.48    0.08
 -10   5   5    0.47    0.04
 -10   5  -5    0.39    0.03
  10   0  -6   -0.01    0.02
 -10   0  -6   -0.01    0.02
  10   1  -6    0.04    0.03
 -10  -1  -6    0.03    0.02
 -10   1  -6    0.03    0.02
  10  -1  -6    0.05    0.03
  10   2  -6    0.38    0.04
 -10  -2  -6    0.35    0.03
 -10   2  -6    0.38    0.03
  10  -2  -6    0.36    0.04
 -10   3   6    0.71    0.04
  10   3  -6    0.62    0.05
  10  -3  -6    0.56    0.05
 -10   3  -6    0.67    0.04
  10  -4  -6    0.41    0.05
 -10   4  -6    0.32    0.03
 -10   5  -6   -0.01    0.02
  10   0  -7    0.22    0.04
 -10   0  -7    0.18    0.03
  10   1  -7    2.00    0.08
 -10  -1  -7    1.84    0.06
  10  -1  -7    1.95    0.08
 -10   1  -7    1.87    0.06
  10   2  -7    0.27    0.04
 -10  -2  -7    0.23    0.03
  10  -2  -7    0.19    0.04
 -10   2  -7    0.25    0.03
 -10   3   7    0.15    0.03
  10   3  -7    0.13    0.03
  10  -3  -7    0.16    0.04
 -10   3  -7    0.08    0.03
 -10   4  -7    0.01    0.03
  10  -4  -7   -0.03    0.03
  10   0  -8    0.18    0.04
 -10   0  -8    0.14    0.03
 -10  -1  -8    0.14    0.03
  10   1  -8    0.10    0.03
  10  -1  -8    0.06    0.03
 -10   1  -8    0.10    0.03
  10   2  -8    0.17    0.04
 -10  -2  -8    0.21    0.03
 -10   2  -8    0.20    0.03
  10  -2  -8    0.20    0.04
 -11   1   0    4.50    0.09
 -11  -1   0    4.49    0.09
  11   1   0    4.37    0.10
 -11   2   0    1.31    0.05
  11   2   0    1.18    0.04
 -11   2   0    1.34    0.04
  11   3   0    1.39    0.04
 -11   3   0    1.23    0.04
 -11   3   0    1.31    0.05
 -11   4   0    7.70    0.18
  11   4   0    8.49    0.16
 -11   4   0    8.10    0.14
  11   5   0    0.06    0.02
 -11   5   0    0.06    0.03
 -11   6   0    0.01    0.03
  11   6   0    0.06    0.02
  11   7   0    0.02    0.02
 -11   7   0    0.04    0.03
 -11   0  -1    1.43    0.04
 -11   0   1    1.49    0.05
  11   0  -1    1.45    0.05
 -11   0   1    1.48    0.04
  11   1  -1    5.49    0.12
 -11   1   1    5.63    0.11
 -11  -1  -1    5.62    0.11
 -11   1  -1    5.57    0.11
  11  -1  -1    5.62    0.12
 -11   1  -1    5.55    0.13
  11   1   1    5.80    0.12
 -11   2   1   11.90    0.23
 -11   2   1   11.86    0.20
  11   2  -1   11.40    0.22
 -11   2  -1   11.17    0.20
  11   2   1   11.49    0.22
 -11   2  -1   11.47    0.24
  11  -2  -1   11.57    0.21
 -11   3   1    4.57    0.12
 -11   3   1    4.34    0.09
  11   3  -1    4.51    0.10
 -11   3  -1    4.47    0.09
  11  -3  -1    4.37    0.10
  11   3   1    4.52    0.10
 -11   3  -1    4.47    0.12
  11   4  -1    0.95    0.04
 -11   4   1    0.89    0.05
  11   4   1    0.90    0.03
  11  -4  -1    0.95    0.05
 -11   4  -1    0.94    0.03
 -11   4  -1    1.05    0.06
  11   5  -1    4.07    0.09
 -11   5   1    4.05    0.12
 -11   5  -1    4.13    0.12
  11   5   1    3.94    0.09
 -11   6   1    5.26    0.15
  11   6  -1    5.40    0.12
  11   6   1    5.18    0.11
 -11   6  -1    5.52    0.15
 -11   7   1    0.82    0.06
  11   7  -1    0.80    0.04
 -11   7  -1    0.74    0.06
  11   0  -2    2.71    0.07
 -11   0  -2    2.76    0.07
 -11  -1  -2   17.07    0.28
 -11   1   2   17.32    0.33
  11   1  -2   16.89    0.29
 -11   1   2   16.96    0.29
  11   1   2   16.94    0.32
  11  -1  -2   17.16    0.29
 -11   1  -2   17.21    0.33
 -11   1  -2   17.10    0.29
 -11   2   2   20.86    0.35
 -11   2   2   22.09    0.40
  11   2  -2   21.16    0.39
 -11   2  -2   21.02    0.35
 -11   2  -2   21.08    0.41
  11  -2  -2   21.08    0.36
  11   2   2   21.17    0.39
 -11   3   2    2.77    0.07
  11   3  -2    2.79    0.07
 -11   3   2    2.83    0.09
  11   3   2    2.77    0.07
 -11   3  -2    2.70    0.07
 -11   3  -2    2.85    0.09
  11  -3  -2    2.79    0.08
  11   4  -2    3.85    0.09
 -11   4   2    3.77    0.11
 -11   4  -2    3.79    0.11
 -11   4  -2    3.73    0.08
  11   4   2    3.75    0.09
  11  -4  -2    3.84    0.10
  11   5  -2    7.62    0.16
 -11   5   2    7.40    0.18
  11   5   2    7.29    0.15
 -11   5  -2    7.45    0.19
  11   6  -2    2.42    0.07
 -11   6   2    2.45    0.09
 -11   6  -2    2.46    0.10
  11   6   2    2.36    0.06
  11   7  -2    0.39    0.04
 -11   7  -2    0.41    0.05
 -11   0  -3    1.61    0.05
  11   0  -3    1.68    0.06
 -11   1   3   15.16    0.30
  11   1  -3   15.25    0.27
 -11  -1  -3   15.27    0.26
  11  -1  -3   15.11    0.27
  11   1   3   15.57    0.30
 -11   1  -3   15.28    0.26
 -11   1  -3   15.21    0.30
  11   2  -3    3.42    0.09
 -11   2   3    3.58    0.08
 -11   2   3    3.29    0.09
  11   2  -3    3.49    0.08
 -11  -2  -3    3.29    0.08
  11  -2  -3    3.32    0.09
 -11   2  -3    3.45    0.10
 -11   2  -3    3.40    0.08
  11   2   3    3.49    0.09
  11   3  -3    3.30    0.08
 -11   3   3    3.39    0.10
  11   3  -3    3.50    0.09
 -11   3   3    3.43    0.08
  11  -3  -3    3.49    0.09
 -11   3  -3    3.39    0.08
  11   3   3    3.32    0.09
 -11   3  -3    3.39    0.11
  11   4  -3    2.33    0.07
 -11   4   3    2.33    0.08
 -11   4  -3    2.29    0.09
  11   4   3    2.38    0.07
 -11   4  -3    2.38    0.06
 -11   5   3    2.35    0.09
 -11   5  -3    2.32    0.10
  11   5   3    2.20    0.06
 -11   6   3    0.59    0.05
 -11   6  -3    0.74    0.06
  11   0  -4    1.98    0.07
 -11   0   4    1.94    0.06
 -11   0  -4    2.05    0.06
 -11   1   4    1.41    0.05
  11   1  -4    1.43    0.06
 -11  -1  -4    1.50    0.05
 -11   1  -4    1.51    0.05
  11  -1  -4    1.48    0.06
 -11   2   4    1.65    0.06
 -11   2   4    1.62    0.06
 -11  -2  -4    1.60    0.05
  11   2  -4    1.64    0.06
  11   2   4    1.65    0.06
 -11   2  -4    1.63    0.05
  11  -2  -4    1.69    0.06
  11   3  -4    3.32    0.09
 -11   3   4    3.36    0.10
 -11   3   4    3.33    0.08
 -11   3  -4    3.49    0.08
  11  -3  -4    3.42    0.10
  11   3   4    3.37    0.09
 -11   4   4    0.30    0.04
  11  -4  -4    0.36    0.04
 -11   4  -4    0.33    0.03
 -11   5   4    0.06    0.03
 -11   6   4    0.19    0.04
 -11   0  -5    3.30    0.08
  11   0  -5    3.16    0.09
 -11  -1  -5    0.27    0.03
  11   1  -5    0.28    0.03
  11  -1  -5    0.25    0.03
 -11   1  -5    0.25    0.03
 -11  -2  -5    1.59    0.05
 -11   2   5    1.53    0.06
 -11   2   5    1.50    0.06
  11   2  -5    1.70    0.07
  11  -2  -5    1.55    0.06
 -11   2  -5    1.58    0.05
  11   3  -5    2.95    0.09
 -11   3   5    3.11    0.08
 -11   3   5    3.08    0.10
  11  -3  -5    3.00    0.09
 -11   3  -5    3.04    0.08
 -11   4   5   -0.01    0.02
  11  -4  -5    0.02    0.03
 -11   4  -5    0.00    0.02
 -11   5   5    0.61    0.05
 -11   5  -5    0.58    0.04
  11   0  -6    0.92    0.05
 -11   0  -6    0.87    0.04
  11   1  -6    3.07    0.10
 -11  -1  -6    3.13    0.08
 -11   1  -6    3.15    0.08
  11  -1  -6    3.09    0.10
  11   2  -6    0.53    0.04
 -11  -2  -6    0.62    0.04
 -11   2  -6    0.53    0.04
  11  -2  -6    0.62    0.05
 -11   3   6    0.05    0.02
  11   3  -6    0.06    0.03
 -11   3  -6    0.04    0.02
  11  -3  -6    0.02    0.03
  11  -4  -6    0.04    0.03
 -11   4  -6    0.00    0.02
 -11   5  -6    0.09    0.03
  11   0  -7   -0.01    0.03
 -11   0  -7    0.04    0.02
  11   1  -7    0.28    0.04
 -11  -1  -7    0.32    0.04
  11  -1  -7    0.27    0.04
 -11   1  -7    0.28    0.03
 -11  -2  -7    0.24    0.03
  11   2  -7    0.27    0.04
  11  -2  -7    0.28    0.04
 -11   2  -7    0.31    0.03
  11   3  -7    0.05    0.03
 -11   3   7    0.01    0.02
  11  -3  -7    0.01    0.03
 -11   3  -7    0.03    0.02
  11  -4  -7    0.25    0.04
 -11   4  -7    0.20    0.03
 -11   0  -8    0.01    0.02
  11   0  -8   -0.02    0.03
  11   1  -8    0.19    0.04
 -11  -1  -8    0.17    0.03
  11  -1  -8    0.17    0.04
 -11   1  -8    0.16    0.03
  11   2  -8    0.04    0.03
 -11  -2  -8   -0.02    0.02
 -11   2  -8    0.01    0.03
  11  -2  -8   -0.01    0.03
 -12   0   0   18.90    0.31
 -12   1   0    0.23    0.02
 -12   1   0    0.27    0.03
 -12  -1   0    0.21    0.02
  12   1   0    0.25    0.02
 -12   2   0    5.25    0.11
  12   2   0    5.28    0.12
 -12   2   0    5.20    0.13
  12   3   0    7.89    0.16
 -12   3   0    7.83    0.14
 -12   3   0    7.53    0.17
 -12   4   0    0.13    0.03
 -12   4   0    0.16    0.02
  12   4   0    0.17    0.02
 -12   5   0    6.52    0.17
  12   5   0    6.73    0.14
  12   6   0    1.11    0.04
 -12   6   0    1.00    0.06
  12   7   0    0.00    0.02
 -12   7   0    0.02    0.03
 -12   0   1   27.65    0.44
 -12   0  -1   27.31    0.44
 -12   1   1   39.47    0.72
 -12  -1  -1   40.92    0.63
  12   1  -1   40.15    0.71
 -12   1   1   39.07    0.63
 -12   1  -1   40.04    0.72
 -12   1  -1   39.68    0.63
  12  -1  -1   40.79    0.64
  12   1   1   40.05    0.71
 -12   2   1   37.37    0.60
  12   2  -1   38.17    0.67
 -12   2   1   37.53    0.68
  12   2   1   38.42    0.67
 -12   2  -1   37.96    0.69
  12  -2  -1   37.21    0.61
 -12   2  -1   38.20    0.60
  12   3  -1    4.10    0.10
 -12   3   1    4.19    0.11
 -12   3   1    4.11    0.09
 -12   3  -1    4.22    0.09
  12   3   1    4.09    0.10
 -12   3  -1    4.27    0.12
  12  -3  -1    4.23    0.10
 -12   4   1    2.15    0.08
  12   4  -1    2.06    0.06
  12  -4  -1    2.08    0.07
  12   4   1    2.08    0.06
 -12   4  -1    2.16    0.05
 -12   4  -1    2.16    0.08
 -12   5   1    0.17    0.03
  12   5  -1    0.18    0.02
 -12   5  -1    0.16    0.04
  12   5   1    0.16    0.02
 -12   6   1    0.26    0.04
  12   6  -1    0.23    0.03
  12   6   1    0.20    0.02
 -12   6  -1    0.25    0.04
  12   7  -1    0.03    0.02
 -12   7   1    0.03    0.03
 -12   7  -1    0.04    0.03
  12   7   1    0.01    0.01
 -12   0  -2   28.86    0.46
  12   0  -2   27.98    0.46
 -12   1   2   17.02    0.28
  12   1  -2   15.75    0.28
 -12   1   2   16.73    0.32
 -12  -1  -2   16.81    0.28
 -12   1  -2   16.49    0.28
 -12   1  -2   16.83    0.33
  12   1   2   16.38    0.32
  12  -1  -2   16.39    0.29
 -12   2   2    5.44    0.11
 -12  -2  -2    5.18    0.10
  12   2  -2    5.25    0.12
 -12   2   2    5.29    0.13
  12   2   2    5.09    0.12
  12  -2  -2    5.34    0.12
 -12   2  -2    5.34    0.11
 -12   2  -2    5.22    0.13
 -12   3   2    5.89    0.15
  12   3  -2    6.22    0.13
 -12   3   2    6.00    0.12
 -12   3  -2    6.10    0.15
  12  -3  -2    6.15    0.13
  12   3   2    5.99    0.13
 -12   3  -2    6.14    0.12
  12   4  -2    1.19    0.05
 -12   4   2    1.19    0.06
  12   4   2    1.10    0.04
  12  -4  -2    1.10    0.05
 -12   4  -2    1.23    0.04
 -12   4  -2    1.18    0.06
  12   5  -2    0.48    0.04
 -12   5   2    0.58    0.05
 -12   5  -2    0.59    0.05
  12   5   2    0.42    0.03
 -12   6   2    0.52    0.05
  12   6  -2    0.52    0.04
 -12   6  -2    0.62    0.06
  12   6   2    0.49    0.03
 -12   0  -3    2.74    0.07
  12   0  -3    2.70    0.08
 -12   1   3   18.34    0.35
  12   1  -3   18.43    0.32
 -12  -1  -3   18.32    0.31
 -12   1  -3   18.64    0.31
  12   1   3   18.78    0.35
  12  -1  -3   17.91    0.32
 -12   1  -3   19.00    0.36
  12   2  -3    1.93    0.06
 -12   2   3    1.92    0.06
 -12   2   3    2.04    0.07
  12   2  -3    1.94    0.06
 -12  -2  -3    1.94    0.06
  12   2   3    2.02    0.06
  12  -2  -3    2.01    0.07
 -12   2  -3    1.90    0.06
 -12   2  -3    1.99    0.08
 -12   3   3    3.66    0.11
 -12   3   3    3.70    0.09
  12   3  -3    3.58    0.10
  12   3   3    3.93    0.10
 -12   3  -3    3.67    0.08
 -12   3  -3    3.83    0.12
  12  -3  -3    3.86    0.10
 -12   4   3    0.69    0.05
  12   4  -3    0.65    0.04
  12   4   3    0.68    0.04
 -12   4  -3    0.74    0.03
 -12   4  -3    0.68    0.05
 -12   5   3    3.23    0.11
  12   5   3    3.19    0.08
 -12   5  -3    3.29    0.12
 -12   6   3    1.06    0.06
  12   6   3    0.96    0.04
  12   0  -4    1.04    0.05
 -12   0  -4    1.03    0.04
  12   1  -4    0.10    0.02
 -12  -1  -4    0.10    0.02
 -12   1   4    0.10    0.02
 -12   1  -4    0.10    0.02
  12  -1  -4    0.08    0.02
  12   1   4    0.07    0.02
 -12   2   4    2.32    0.08
  12   2  -4    2.25    0.07
 -12   2   4    2.22    0.07
 -12  -2  -4    2.21    0.06
  12   2   4    2.30    0.07
  12  -2  -4    2.14    0.07
 -12   2  -4    2.12    0.06
  12   3  -4    4.16    0.10
 -12   3   4    4.04    0.11
 -12   3   4    3.88    0.10
  12  -3  -4    4.09    0.11
 -12   3  -4    4.03    0.09
  12   3   4    4.08    0.11
 -12   4   4    0.81    0.05
  12  -4  -4    0.92    0.05
 -12   4  -4    0.85    0.04
  12   4   4    0.87    0.05
 -12   5   4    0.35    0.04
 -12   6   4    0.05    0.03
  12   0  -5    2.00    0.07
 -12   0  -5    2.10    0.07
  12   1  -5    3.08    0.09
 -12  -1  -5    3.12    0.08
 -12   1  -5    3.18    0.08
  12  -1  -5    3.18    0.10
 -12  -2  -5    3.49    0.09
 -12   2   5    3.46    0.09
  12   2  -5    3.48    0.10
 -12   2  -5    3.43    0.09
  12  -2  -5    3.42    0.10
 -12   3   5    6.97    0.15
  12   3  -5    7.15    0.15
 -12   3  -5    7.43    0.15
  12  -3  -5    7.33    0.17
 -12   4   5    0.03    0.03
 -12   4  -5    0.06    0.02
  12  -4  -5    0.07    0.03
 -12   5   5    0.04    0.03
 -12   5  -5    0.03    0.02
  12   0  -6    1.89    0.08
 -12   0  -6    1.83    0.06
  12   1  -6    0.00    0.02
 -12  -1  -6    0.07    0.02
  12  -1  -6    0.06    0.03
 -12   1  -6    0.03    0.02
 -12  -2  -6    0.13    0.03
  12   2  -6    0.13    0.03
  12  -2  -6    0.17    0.03
 -12   2  -6    0.12    0.03
 -12   3   6    0.19    0.03
  12   3  -6    0.14    0.03
 -12   3  -6    0.14    0.03
  12  -3  -6    0.12    0.03
  12  -4  -6    0.22    0.04
 -12   4  -6    0.24    0.03
 -12   5  -6    0.10    0.03
  12   0  -7    2.83    0.10
 -12   0  -7    2.93    0.08
  12   1  -7    0.28    0.04
 -12  -1  -7    0.29    0.03
 -12   1  -7    0.28    0.03
  12  -1  -7    0.23    0.04
 -12  -2  -7    0.36    0.04
  12   2  -7    0.29    0.04
  12  -2  -7    0.35    0.05
 -12   2  -7    0.33    0.03
 -12   3   7    0.45    0.04
  12   3  -7    0.47    0.05
 -12   3  -7    0.46    0.04
  12  -3  -7    0.53    0.06
  12  -4  -7    0.01    0.03
 -12   4  -7    0.00    0.02
 -12   0  -8    0.29    0.04
  12   0  -8    0.31    0.05
  12   1  -8    0.35    0.05
 -12  -1  -8    0.38    0.04
  12  -1  -8    0.42    0.05
 -12   1  -8    0.44    0.04
  12   2  -8    0.49    0.05
 -12  -2  -8    0.45    0.04
  12  -2  -8    0.46    0.05
 -12   2  -8    0.51    0.04
 -13  -1   0   10.01    0.18
 -13   1   0   10.52    0.19
 -13   1   0   10.63    0.21
  13   1   0   10.06    0.21
 -13   2   0   12.62    0.22
  13   2   0   12.75    0.25
 -13   2   0   12.90    0.26
 -13   3   0   28.47    0.55
 -13   3   0   29.88    0.47
  13   3   0   29.61    0.53
 -13   4   0    2.22    0.06
 -13   4   0    2.32    0.08
  13   4   0    2.20    0.06
 -13   5   0    1.58    0.07
  13   5   0    1.40    0.05
  13   6   0    0.57    0.03
 -13   6   0    0.62    0.05
 -13   7   0    1.83    0.09
  13   7   0    1.84    0.06
 -13   0  -1   11.01    0.20
 -13   0   1   11.29    0.20
 -13   1   1    6.84    0.14
 -13   1   1    6.84    0.15
 -13  -1  -1    6.99    0.13
  13  -1  -1    6.95    0.14
  13   1   1    6.80    0.15
 -13   1  -1    7.08    0.16
 -13   1  -1    6.70    0.13
 -13   2   1    1.53    0.05
  13   2  -1    1.52    0.05
 -13  -2  -1    1.54    0.05
 -13   2   1    1.63    0.06
 -13   2  -1    1.69    0.06
  13   2   1    1.58    0.05
  13  -2  -1    1.51    0.06
 -13   2  -1    1.55    0.05
 -13   3   1    0.58    0.04
  13   3  -1    0.56    0.03
 -13   3   1    0.56    0.03
  13  -3  -1    0.57    0.04
  13   3   1    0.55    0.03
 -13   3  -1    0.54    0.04
 -13   3  -1    0.59    0.03
 -13   4   1   14.58    0.30
  13   4  -1   14.40    0.28
 -13   4  -1   14.42    0.24
  13   4   1   14.10    0.27
 -13   4  -1   14.26    0.30
  13   5  -1    0.84    0.04
 -13   5   1    0.81    0.05
  13   5   1    0.80    0.04
 -13   5  -1    0.81    0.06
  13   6  -1    6.59    0.14
 -13   6   1    6.77    0.18
  13   6   1    6.42    0.14
 -13   6  -1    6.38    0.18
  13   0  -2   22.76    0.38
 -13   0  -2   22.17    0.37
  13   1  -2   10.43    0.20
 -13   1   2   10.83    0.20
 -13   1   2   10.79    0.22
 -13  -1  -2   10.37    0.19
 -13   1  -2   10.41    0.19
  13   1   2   10.24    0.22
 -13   1  -2   11.17    0.23
  13  -1  -2   10.37    0.20
 -13   2   2    3.23    0.08
 -13  -2  -2    3.28    0.08
  13   2  -2    3.33    0.09
 -13   2   2    3.22    0.09
  13  -2  -2    3.34    0.09
 -13   2  -2    3.31    0.10
 -13   2  -2    3.30    0.08
  13   2   2    3.26    0.09
 -13   3   2    2.24    0.06
 -13   3   2    2.15    0.08
  13   3  -2    2.08    0.07
 -13   3  -2    2.09    0.06
 -13   3  -2    2.11    0.08
  13  -3  -2    2.14    0.07
  13   3   2    2.15    0.07
  13   4  -2    2.88    0.08
 -13   4   2    2.85    0.09
  13  -4  -2    2.89    0.09
 -13   4  -2    2.72    0.10
 -13   4  -2    2.79    0.07
  13   4   2    2.88    0.08
 -13   5   2    5.45    0.15
  13   5  -2    5.50    0.13
  13   5   2    5.45    0.12
 -13   5  -2    5.28    0.15
 -13   6   2    0.26    0.04
  13   6  -2    0.29    0.03
 -13   6  -2    0.26    0.05
  13   6   2    0.27    0.03
  13   0  -3    1.09    0.05
 -13   0  -3    1.24    0.05
 -13   1   3    4.57    0.11
 -13   1   3    4.45    0.11
 -13  -1  -3    4.45    0.10
  13   1  -3    4.60    0.11
  13  -1  -3    4.48    0.11
 -13   1  -3    4.59    0.10
  13   1   3    4.54    0.11
 -13   2   3    1.66    0.06
  13   2  -3    1.60    0.06
  13   2  -3    1.66    0.06
 -13   2   3    1.61    0.06
 -13  -2  -3    1.60    0.05
 -13   2  -3    1.63    0.05
  13  -2  -3    1.62    0.06
  13   2   3    1.63    0.06
 -13   2  -3    1.60    0.07
 -13   3   3    1.74    0.06
 -13   3   3    1.68    0.07
  13   3   3    1.80    0.06
 -13   3  -3    1.83    0.08
  13  -3  -3    1.75    0.07
 -13   3  -3    1.75    0.05
 -13   4   3    2.12    0.08
 -13   4  -3    1.91    0.08
  13   4   3    2.11    0.07
  13  -4  -3    2.16    0.08
 -13   4  -3    2.02    0.06
 -13   5   3    0.11    0.03
  13   5   3    0.11    0.02
 -13   6   3    0.38    0.05
  13   6   3    0.31    0.03
 -13   0  -4    5.98    0.13
  13   0  -4    6.08    0.14
 -13   1   4    6.11    0.15
  13   1  -4    6.23    0.14
 -13  -1  -4    6.07    0.13
  13  -1  -4    6.16    0.14
 -13   1  -4    6.63    0.13
 -13   2   4    0.39    0.03
  13   2  -4    0.40    0.04
 -13   2   4    0.41    0.04
 -13  -2  -4    0.38    0.03
  13  -2  -4    0.38    0.04
 -13   2  -4    0.39    0.03
  13   2   4    0.35    0.03
  13   3  -4   11.90    0.22
 -13   3   4   11.84    0.22
 -13   3   4   11.94    0.26
 -13   3  -4   12.52    0.22
  13   3   4   12.17    0.25
  13  -3  -4   11.81    0.24
 -13   4   4    0.08    0.03
  13  -4  -4    0.08    0.03
  13   4   4    0.08    0.02
 -13   4  -4    0.10    0.02
 -13   5   4    0.51    0.05
 -13   5  -4    0.61    0.03
 -13   6   4    0.25    0.04
 -13   0  -5    5.16    0.12
  13   0  -5    5.51    0.14
 -13  -1  -5    0.05    0.02
  13   1  -5    0.04    0.02
  13  -1  -5    0.05    0.03
 -13   1  -5    0.05    0.02
 -13   2   5    0.21    0.03
  13   2  -5    0.20    0.03
 -13  -2  -5    0.25    0.03
 -13   2  -5    0.21    0.03
  13  -2  -5    0.24    0.04
 -13   3   5    1.49    0.06
  13   3  -5    1.38    0.06
  13  -3  -5    1.51    0.07
 -13   3  -5    1.43    0.06
 -13   4  -5    0.03    0.02
  13  -4  -5    0.04    0.03
 -13   5  -5    0.39    0.03
 -13   0  -6    3.27    0.09
  13   0  -6    3.07    0.10
  13   1  -6    0.55    0.05
 -13  -1  -6    0.50    0.04
  13  -1  -6    0.42    0.05
 -13   1  -6    0.56    0.04
  13   2  -6    2.37    0.09
 -13   2   6    2.39    0.08
 -13  -2  -6    2.42    0.07
  13  -2  -6    2.56    0.09
 -13   2  -6    2.40    0.07
 -13   3   6    0.09    0.03
  13   3  -6    0.10    0.03
 -13   3  -6    0.12    0.03
  13  -3  -6    0.05    0.03
 -13   4  -6    0.56    0.04
  13  -4  -6    0.55    0.05
  13   0  -7    0.60    0.05
 -13   0  -7    0.59    0.04
 -13  -1  -7    0.24    0.03
  13   1  -7    0.27    0.04
  13  -1  -7    0.22    0.04
 -13   1  -7    0.26    0.03
  13   2  -7    0.42    0.05
 -13  -2  -7    0.43    0.04
 -13   2  -7    0.36    0.04
  13  -2  -7    0.37    0.05
  13   3  -7    0.00    0.03
 -13   3   7    0.03    0.03
 -13   3  -7    0.05    0.03
  13  -3  -7    0.03    0.03
  13   0  -8    0.03    0.03
 -13   0  -8    0.05    0.03
 -13  -1  -8    0.09    0.03
  13   1  -8    0.09    0.04
  13  -1  -8    0.05    0.03
 -13   1  -8    0.10    0.03
 -13  -2  -8    0.21    0.03
  13   2  -8    0.16    0.04
  13  -2  -8    0.27    0.05
 -13   2  -8    0.24    0.04
 -14   0   0    4.71    0.10
  14   1   0  102.47    1.83
 -14   1   0  108.96    1.84
 -14  -1   0  102.70    1.62
 -14   1   0  104.16    1.67
 -14   2   0    0.09    0.02
  14   2   0    0.18    0.02
 -14   2   0    0.10    0.02
 -14   3   0    0.31    0.04
 -14   3   0    0.35    0.03
  14   3   0    0.30    0.03
 -14   4   0    8.02    0.19
 -14   4   0    8.24    0.15
  14   4   0    8.39    0.17
  14   5   0   10.17    0.20
 -14   5   0    9.89    0.23
 -14   6   0    0.16    0.04
  14   6   0    0.16    0.02
 -14   0  -1    1.93    0.06
 -14   0   1    1.91    0.06
 -14   1   1   29.02    0.46
 -14  -1  -1   27.55    0.46
 -14   1   1   27.95    0.52
 -14   1  -1   29.08    0.53
  14   1   1   27.67    0.52
 -14   1  -1   29.04    0.46
 -14   2   1   22.14    0.37
  14   2  -1   22.43    0.41
 -14   2   1   21.99    0.43
 -14  -2  -1   21.90    0.36
  14   2   1   22.20    0.41
 -14   2  -1   22.78    0.37
 -14   2  -1   22.51    0.43
 -14   3   1    1.50    0.05
 -14   3   1    1.42    0.06
  14   3  -1    1.50    0.05
 -14   3  -1    1.50    0.05
 -14   3  -1    1.53    0.07
  14   3   1    1.43    0.05
  14   4  -1    2.81    0.08
 -14   4   1    2.92    0.07
 -14   4   1    2.81    0.10
  14   4   1    2.94    0.08
 -14   4  -1    2.91    0.07
 -14   4  -1    2.92    0.10
  14   5  -1    0.05    0.02
 -14   5   1    0.03    0.03
  14   5   1    0.05    0.02
 -14   5  -1    0.01    0.03
  14   6  -1    0.30    0.03
 -14   6   1    0.32    0.05
  14   6   1    0.37    0.03
 -14   6  -1    0.38    0.05
 -14   0  -2    2.44    0.07
  14   0  -2    2.47    0.07
 -14   1   2   40.81    0.65
  14   1  -2   40.57    0.65
 -14  -1  -2   39.74    0.64
 -14   1   2   40.89    0.74
 -14   1  -2   41.91    0.74
  14   1   2   41.16    0.74
 -14   1  -2   41.10    0.65
  14  -1  -2   40.49    0.66
 -14   2   2    0.43    0.04
 -14   2   2    0.40    0.03
 -14  -2  -2    0.45    0.03
  14   2  -2    0.47    0.03
 -14   2  -2    0.40    0.04
  14  -2  -2    0.41    0.04
  14   2   2    0.42    0.03
 -14   2  -2    0.39    0.03
 -14   3   2    0.83    0.05
  14   3  -2    0.87    0.04
 -14   3   2    0.76    0.04
 -14   3  -2    0.83    0.04
  14   3   2    0.84    0.04
  14  -3  -2    0.81    0.05
 -14   3  -2    0.80    0.05
 -14   4   2    7.17    0.18
  14   4  -2    7.81    0.17
 -14   4  -2    7.68    0.19
 -14   4  -2    7.70    0.14
  14   4   2    7.67    0.16
  14  -4  -2    7.72    0.17
  14   5  -2    2.36    0.08
 -14   5   2    2.37    0.09
 -14   5  -2    2.25    0.10
  14   5   2    2.30    0.07
  14  -5  -2    2.12    0.08
 -14   6   2    0.31    0.05
  14   6  -2    0.44    0.04
 -14   6  -2    0.38    0.05
  14   6   2    0.34    0.03
 -14   0  -3   40.62    0.65
 -14   1   3    5.44    0.12
 -14   1   3    5.46    0.13
  14   1  -3    5.57    0.13
 -14  -1  -3    5.57    0.12
  14   1   3    5.68    0.14
  14  -1  -3    5.60    0.13
 -14   1  -3    5.55    0.12
 -14   2   3    1.45    0.05
  14   2  -3    1.43    0.05
 -14  -2  -3    1.31    0.05
 -14   2   3    1.38    0.06
  14   2   3    1.33    0.06
  14  -2  -3    1.49    0.06
 -14   2  -3    1.35    0.06
 -14   2  -3    1.39    0.05
 -14   3   3    1.83    0.08
 -14   3   3    1.89    0.06
  14   3   3    1.96    0.07
 -14   3  -3    1.76    0.06
  14  -3  -3    1.89    0.07
 -14   4   3    2.58    0.09
  14   4   3    2.71    0.08
 -14   4  -3    2.68    0.07
  14  -4  -3    2.72    0.09
 -14   5   3    2.22    0.09
  14   5   3    2.40    0.07
 -14   6   3    1.28    0.07
  14   6   3    1.24    0.05
 -14   0  -4    0.18    0.02
  14   0  -4    0.19    0.03
  14   1  -4    0.53    0.04
 -14  -1  -4    0.61    0.04
  14  -1  -4    0.55    0.04
 -14   1  -4    0.63    0.04
 -14  -2  -4    4.82    0.11
 -14   2   4    4.47    0.12
  14   2  -4    4.73    0.12
 -14   2   4    4.74    0.11
  14  -2  -4    4.77    0.12
 -14   2  -4    4.65    0.11
 -14   3   4    3.35    0.11
  14   3  -4    3.31    0.09
 -14   3   4    3.34    0.09
  14   3   4    3.42    0.10
  14  -3  -4    3.29    0.10
 -14   3  -4    3.51    0.09
 -14   4   4    0.88    0.06
  14  -4  -4    0.86    0.06
 -14   4  -4    0.80    0.04
  14   4   4    0.83    0.05
 -14   5   4    1.33    0.07
 -14   5  -4    1.26    0.05
  14   5   4    1.28    0.06
 -14   6   4    0.08    0.03
  14   0  -5    7.18    0.17
 -14   0  -5    7.97    0.16
 -14  -1  -5    3.71    0.09
  14   1  -5    3.77    0.11
 -14   1  -5    3.64    0.09
  14  -1  -5    3.71    0.11
 -14   2   5    1.12    0.06
 -14  -2  -5    1.06    0.05
  14   2  -5    1.14    0.06
  14  -2  -5    1.13    0.06
 -14   2  -5    1.11    0.05
 -14   3   5    1.74    0.07
  14   3  -5    1.68    0.07
  14  -3  -5    1.72    0.08
 -14   3  -5    1.81    0.06
 -14   4  -5    0.17    0.03
  14  -4  -5    0.19    0.04
 -14   5  -5    0.01    0.02
 -14   0  -6    0.15    0.03
  14   0  -6    0.16    0.03
  14   1  -6    0.06    0.03
 -14  -1  -6    0.13    0.03
  14  -1  -6    0.05    0.03
 -14   1  -6    0.07    0.02
  14   2  -6    1.20    0.07
 -14  -2  -6    1.19    0.05
 -14   2   6    1.21    0.06
 -14   2  -6    1.15    0.05
  14  -2  -6    1.06    0.06
  14   3  -6    0.37    0.04
 -14   3   6    0.35    0.04
  14  -3  -6    0.36    0.05
 -14   3  -6    0.33    0.03
  14  -4  -6    0.15    0.04
 -14   4  -6    0.17    0.03
 -14   0  -7    0.46    0.04
  14   0  -7    0.46    0.05
  14   1  -7    0.84    0.06
 -14  -1  -7    0.74    0.05
 -14   1  -7    0.76    0.05
  14  -1  -7    0.72    0.06
 -14  -2  -7    0.13    0.03
  14   2  -7    0.15    0.04
 -14   2   7    0.19    0.04
 -14   2  -7    0.14    0.03
  14  -2  -7    0.15    0.04
 -14   3   7    1.40    0.07
  14   3  -7    1.38    0.07
  14  -3  -7    1.50    0.08
 -14   3  -7    1.45    0.06
  14   0  -8    0.40    0.05
 -14   0  -8    0.44    0.04
  14   1  -8    0.00    0.03
 -14  -1  -8    0.04    0.03
 -14   1  -8    0.07    0.03
  14  -1  -8    0.02    0.03
 -15  -1   0    4.73    0.10
 -15   1   0    4.75    0.12
  15   1   0    4.77    0.12
 -15   1   0    4.51    0.10
 -15   2   0   13.00    0.23
 -15  -2   0   12.72    0.22
  15   2   0   12.82    0.26
 -15   2   0   12.73    0.27
  15   4   0    4.81    0.12
 -15   4   0    4.73    0.14
 -15   4   0    4.99    0.10
 -15   5   0    8.02    0.20
  15   5   0    7.64    0.17
  15   6   0    0.09    0.02
 -15   6   0    0.11    0.04
 -15   0  -1   11.85    0.21
 -15   0   1   11.79    0.21
 -15   1   1    7.14    0.16
 -15  -1  -1    7.18    0.14
 -15   1   1    6.77    0.14
 -15   1  -1    6.96    0.14
  15   1   1    7.11    0.16
 -15   1  -1    7.12    0.17
 -15   2   1    2.09    0.06
 -15  -2  -1    2.17    0.06
  15   2  -1    2.16    0.07
 -15   2   1    2.13    0.07
 -15   2  -1    2.02    0.08
 -15   2  -1    2.14    0.06
  15   2   1    2.14    0.07
 -15   3   1    2.84    0.08
 -15   3   1    2.75    0.09
  15   3  -1    2.88    0.08
  15   3   1    2.91    0.08
 -15   3  -1    2.89    0.08
 -15   3  -1    2.81    0.09
 -15   4   1    1.79    0.08
  15   4  -1    1.81    0.06
 -15   4   1    1.80    0.05
  15   4   1    1.85    0.06
 -15   4  -1    1.83    0.08
 -15   4  -1    1.72    0.05
  15   5  -1    0.15    0.03
 -15   5   1    0.19    0.04
 -15   5  -1    0.12    0.04
  15   5   1    0.18    0.03
 -15   6   1    1.21    0.07
  15   6  -1    1.24    0.05
  15   6   1    1.19    0.05
 -15   6  -1    1.23    0.07
 -15   0  -2    1.57    0.06
 -15   0   2    1.60    0.05
  15   0  -2    1.65    0.06
 -15   1   2    0.68    0.04
 -15  -1  -2    0.61    0.04
 -15   1   2    0.62    0.04
  15   1   2    0.65    0.04
 -15   1  -2    0.65    0.04
  15  -1  -2    0.65    0.04
 -15   2   2    2.17    0.08
 -15  -2  -2    2.20    0.06
  15   2  -2    2.36    0.07
 -15   2   2    2.09    0.07
 -15   2  -2    2.21    0.08
  15   2   2    2.22    0.07
 -15   2  -2    2.31    0.07
  15  -2  -2    2.20    0.07
 -15   3   2    2.51    0.09
 -15   3   2    2.46    0.07
  15   3  -2    2.32    0.08
 -15   3  -2    2.40    0.07
  15  -3  -2    2.42    0.08
  15   3   2    2.37    0.08
 -15   3  -2    2.39    0.09
 -15   4   2    1.54    0.05
 -15   4   2    1.54    0.07
  15   4  -2    1.57    0.06
  15  -4  -2    1.67    0.07
 -15   4  -2    1.50    0.07
 -15   4  -2    1.58    0.05
  15   4   2    1.53    0.06
  15   5  -2    1.62    0.06
 -15   5   2    1.58    0.08
  15  -5  -2    1.52    0.07
  15   5   2    1.56    0.06
 -15   6   2    0.48    0.05
  15   6   2    0.51    0.04
  15   0  -3   12.95    0.24
 -15   0  -3   12.71    0.23
 -15  -1  -3    5.32    0.12
  15   1  -3    5.54    0.13
 -15   1   3    5.35    0.12
 -15   1   3    5.36    0.13
 -15   1  -3    5.24    0.12
  15  -1  -3    5.22    0.13
  15   1   3    5.31    0.13
 -15  -2  -3    0.54    0.03
 -15   2   3    0.58    0.04
  15   2  -3    0.64    0.04
 -15   2   3    0.55    0.04
 -15   2  -3    0.50    0.04
  15  -2  -3    0.54    0.04
  15   2   3    0.67    0.04
 -15   3   3   14.58    0.31
 -15   3   3   14.48    0.26
  15   3   3   14.62    0.29
 -15   3  -3   14.81    0.26
  15  -3  -3   14.27    0.28
 -15   4   3    5.79    0.16
  15   4   3    5.92    0.14
  15  -4  -3    5.62    0.14
 -15   4  -3    5.84    0.12
 -15   5   3    0.38    0.05
  15   5   3    0.57    0.04
 -15   6   3    0.25    0.04
  15   6   3    0.23    0.03
 -15   0  -4   -0.01    0.02
  15   0  -4   -0.02    0.02
 -15  -1  -4    1.74    0.06
  15   1  -4    1.90    0.07
 -15   1  -4    1.85    0.06
  15  -1  -4    1.76    0.07
 -15   2   4    3.53    0.10
 -15  -2  -4    3.49    0.09
  15   2  -4    3.43    0.10
 -15   2  -4    3.56    0.09
  15  -2  -4    3.57    0.10
  15   3  -4    7.93    0.16
 -15   3   4    7.56    0.16
 -15   3  -4    7.80    0.16
  15   3   4    7.75    0.18
  15  -3  -4    7.86    0.18
 -15   4  -4    0.51    0.04
  15  -4  -4    0.45    0.05
  15   4   4    0.49    0.04
  15   5   4    0.04    0.02
 -15   5  -4    0.04    0.02
 -15   0  -5    0.09    0.02
  15   0  -5    0.05    0.03
 -15  -1  -5    1.23    0.05
  15   1  -5    1.13    0.06
 -15   1  -5    1.27    0.05
  15  -1  -5    1.28    0.07
 -15  -2  -5    3.02    0.08
  15   2  -5    3.01    0.10
 -15   2   5    3.11    0.09
 -15   2  -5    3.04    0.08
  15  -2  -5    2.95    0.10
  15   3  -5    0.05    0.03
 -15   3   5    0.06    0.02
  15  -3  -5    0.04    0.03
 -15   3  -5    0.03    0.02
  15  -4  -5    0.06    0.03
 -15   4  -5    0.09    0.02
 -15   5  -5    0.65    0.04
 -15   0  -6    0.06    0.02
  15   0  -6    0.04    0.03
  15   1  -6    2.20    0.09
 -15  -1  -6    2.36    0.07
 -15   1  -6    2.28    0.07
  15  -1  -6    2.26    0.09
 -15  -2  -6    2.57    0.08
  15   2  -6    2.52    0.09
 -15   2   6    2.34    0.08
  15  -2  -6    2.48    0.09
 -15   2  -6    2.42    0.08
 -15   3   6    0.02    0.02
  15   3  -6    0.04    0.03
 -15   3  -6   -0.01    0.02
  15  -3  -6    0.02    0.03
  15  -4  -6    0.37    0.05
 -15   4  -6    0.27    0.03
  15   0  -7    0.01    0.03
 -15   0  -7    0.04    0.02
 -15  -1  -7    0.10    0.03
  15   1  -7    0.11    0.04
 -15   1  -7    0.08    0.03
  15  -1  -7    0.12    0.04
 -15   2   7    1.20    0.06
 -15  -2  -7    1.29    0.06
  15   2  -7    1.18    0.07
 -15   2  -7    1.06    0.05
  15  -2  -7    1.25    0.08
  15   3  -7    0.30    0.04
 -15   3   7    0.21    0.04
 -15   3  -7    0.27    0.04
  15  -3  -7    0.29    0.05
  15   0  -8    0.07    0.04
 -15   0  -8    0.03    0.03
 -16   1   0   10.68    0.20
 -16   1   0   10.62    0.23
 -16  -1   0   10.44    0.19
  16   1   0   10.44    0.22
 -16   2   0    0.37    0.03
 -16   2   0    0.31    0.04
 -16  -2   0    0.37    0.03
  16   2   0    0.31    0.03
  16   3   0    1.30    0.05
 -16   3   0    1.28    0.06
 -16   3   0    1.32    0.05
 -16   4   0    8.14    0.15
  16   4   0    7.86    0.17
 -16   4   0    7.85    0.20
 -16   5   0    1.35    0.08
  16   5   0    1.37    0.06
 -16   6   0    0.30    0.05
  16   6   0    0.34    0.03
 -16   0   1    1.39    0.05
 -16   0  -1    1.43    0.05
 -16   1   1   10.82    0.23
 -16   1   1   10.83    0.20
 -16  -1  -1   10.95    0.20
 -16   1  -1   11.24    0.21
  16   1   1   10.98    0.23
 -16  -1   1   10.85    0.20
 -16   1  -1   10.72    0.23
 -16  -2  -1    7.24    0.14
 -16   2   1    7.23    0.15
  16   2  -1    7.10    0.16
  16   2   1    7.16    0.16
 -16   2  -1    7.18    0.17
 -16   2  -1    7.06    0.15
 -16   3   1    1.79    0.08
  16   3  -1    2.01    0.07
 -16   3   1    1.90    0.06
  16   3   1    1.89    0.07
 -16   3  -1    1.97    0.08
 -16   3  -1    1.88    0.06
 -16   4   1    2.81    0.10
 -16   4   1    2.94    0.08
  16   4  -1    2.94    0.09
 -16   4  -1    2.72    0.10
  16   4   1    2.92    0.09
 -16   4  -1    3.05    0.08
 -16   5   1    0.67    0.06
  16   5  -1    0.70    0.04
  16   5   1    0.67    0.04
 -16   5  -1    0.71    0.06
 -16   6   1    0.06    0.03
  16   6  -1    0.12    0.03
  16   6   1    0.06    0.02
  16   0  -2    8.62    0.18
 -16   0  -2    8.67    0.17
 -16   0   2    8.79    0.17
 -16  -1  -2    4.35    0.10
 -16   1   2    4.53    0.11
 -16   1   2    4.60    0.12
  16  -1  -2    4.57    0.11
  16   1   2    4.55    0.12
 -16   1  -2    4.44    0.11
 -16   2   2    1.12    0.05
 -16  -2  -2    1.15    0.04
 -16   2   2    1.15    0.06
 -16   2  -2    1.28    0.05
  16   2   2    1.20    0.05
  16  -2  -2    1.17    0.06
 -16   2  -2    1.07    0.06
  16   3  -2   16.35    0.33
 -16   3   2   16.59    0.34
 -16   3   2   16.82    0.29
 -16   3  -2   16.50    0.29
 -16   3  -2   16.22    0.35
  16   3   2   16.84    0.33
  16  -3  -2   17.22    0.31
 -16   4   2    2.41    0.07
 -16   4   2    2.49    0.09
  16   4  -2    2.39    0.08
  16  -4  -2    2.47    0.09
 -16   4  -2    2.38    0.07
  16   4   2    2.44    0.08
 -16   5   2    0.53    0.05
  16  -5  -2    0.45    0.05
  16   5   2    0.45    0.04
 -16   6   2    0.54    0.06
  16   6   2    0.59    0.04
  16   0  -3    9.78    0.20
 -16   0  -3    9.89    0.19
 -16   1   3    8.47    0.17
  16   1  -3    8.24    0.17
 -16  -1  -3    8.16    0.16
 -16   1  -3    8.41    0.17
  16  -1  -3    8.39    0.18
 -16   2   3    0.67    0.04
 -16   2   3    0.80    0.05
 -16  -2  -3    0.74    0.04
 -16   2  -3    0.72    0.04
  16  -2  -3    0.63    0.05
  16   2   3    0.70    0.05
 -16   3   3   11.56    0.26
 -16   3   3   11.64    0.22
  16  -3  -3   11.68    0.24
  16   3   3   11.85    0.25
 -16   3  -3   11.80    0.22
 -16   4   3    1.27    0.07
  16  -4  -3    1.30    0.07
  16   4   3    1.41    0.06
 -16   4  -3    1.39    0.05
 -16   5   3    1.55    0.08
  16   5   3    1.60    0.06
 -16   5  -3    1.60    0.05
  16  -5  -3    1.38    0.07
  16   6   3    0.26    0.03
 -16   0  -4    4.79    0.11
  16   0  -4    4.74    0.12
  16   1  -4    1.65    0.07
 -16   1   4    1.68    0.06
 -16  -1  -4    1.74    0.06
 -16   1  -4    1.77    0.06
  16  -1  -4    1.79    0.07
 -16  -2  -4    0.84    0.04
  16   2  -4    0.73    0.05
 -16   2   4    0.60    0.04
 -16   2  -4    0.76    0.05
  16  -2  -4    0.82    0.06
 -16   3   4    2.50    0.08
 -16   3  -4    2.47    0.07
  16  -3  -4    2.41    0.09
  16  -4  -4    1.26    0.07
 -16   4  -4    1.31    0.05
 -16   5  -4    0.47    0.03
  16   5   4    0.52    0.04
  16   0  -5    0.14    0.03
 -16   0  -5    0.10    0.03
 -16  -1  -5    9.16    0.18
  16   1  -5    9.23    0.20
 -16   1  -5    9.34    0.18
  16  -1  -5    8.85    0.20
 -16   2   5    0.16    0.03
  16   2  -5    0.13    0.03
 -16  -2  -5    0.10    0.03
 -16   2  -5    0.17    0.03
  16  -2  -5    0.16    0.04
  16   3  -5    0.55    0.05
 -16   3   5    0.45    0.04
  16  -3  -5    0.50    0.05
 -16   3  -5    0.52    0.04
 -16   4  -5    0.08    0.02
  16  -4  -5    0.07    0.03
 -16   5  -5    0.29    0.03
  16   0  -6    2.21    0.09
 -16   0  -6    2.15    0.07
 -16  -1  -6    0.08    0.03
  16   1  -6    0.11    0.03
 -16   1  -6    0.12    0.03
  16  -1  -6    0.12    0.03
  16   2  -6    0.40    0.05
 -16  -2  -6    0.34    0.04
 -16   2   6    0.37    0.04
 -16   2  -6    0.31    0.03
  16  -2  -6    0.35    0.05
 -16   3   6    0.18    0.03
  16   3  -6    0.19    0.03
 -16   3  -6    0.11    0.03
  16  -3  -6    0.17    0.04
 -16   4  -6    0.01    0.02
  16  -4  -6   -0.01    0.03
 -16   0  -7    0.04    0.02
  16   0  -7    0.01    0.03
  16   1  -7    0.06    0.03
 -16  -1  -7    0.03    0.02
 -16   1  -7    0.04    0.02
  16  -1  -7    0.06    0.03
 -16  -2  -7    0.24    0.03
 -16   2   7    0.19    0.04
  16   2  -7    0.17    0.04
  16  -2  -7    0.20    0.04
 -16   2  -7    0.21    0.03
 -16   3   7    0.04    0.03
  16   3  -7    0.03    0.03
  16  -3  -7    0.05    0.03
 -16   3  -7    0.01    0.02
 -17  -1   0    1.68    0.06
  17   1   0    1.67    0.06
 -17   1   0    1.70    0.07
 -17   1   0    1.59    0.06
  17   2   0    1.71    0.06
 -17   2   0    1.76    0.07
 -17  -2   0    1.64    0.05
 -17   2   0    1.76    0.06
 -17   3   0    0.64    0.04
 -17   3   0    0.54    0.05
  17   3   0    0.74    0.04
 -17   4   0    0.60    0.05
 -17   4   0    0.59    0.04
  17   4   0    0.55    0.04
 -17   5   0    0.55    0.05
  17   5   0    0.55    0.04
  17   6   0    0.09    0.02
 -17   0   1    1.72    0.06
 -17   0  -1    1.68    0.06
 -17  -1  -1    8.64    0.17
 -17   1   1    8.85    0.20
 -17   1   1    8.65    0.17
 -17   1  -1    8.88    0.17
 -17  -1   1    8.83    0.17
  17   1   1    8.88    0.20
 -17  -2  -1    0.63    0.03
 -17   2   1    0.59    0.04
 -17   2   1    0.57    0.04
  17   2   1    0.58    0.04
 -17   2  -1    0.63    0.04
 -17   2  -1    0.57    0.04
  17   3  -1    0.63    0.04
 -17   3   1    0.75    0.05
 -17   3   1    0.66    0.04
  17   3   1    0.65    0.04
 -17   3  -1    0.66    0.05
 -17   3  -1    0.57    0.04
 -17   4   1    4.21    0.13
  17   4  -1    4.11    0.11
 -17   4   1    4.25    0.10
 -17   4  -1    4.18    0.10
  17   4   1    4.06    0.11
 -17   5   1    0.92    0.06
  17   5  -1    0.88    0.05
  17   5   1    0.95    0.05
  17   6  -1    1.37    0.06
  17   6   1    1.36    0.06
 -17   0   2   21.08    0.36
 -17   0  -2   20.73    0.36
 -17   1   2   10.92    0.21
 -17  -1  -2   10.75    0.20
  17  -1  -2   10.58    0.22
  17   1   2   11.04    0.23
 -17   1  -2   11.08    0.21
 -17   2   2    0.02    0.02
 -17   2   2    0.02    0.02
 -17  -2  -2    0.02    0.02
  17  -2  -2    0.02    0.02
  17   2   2    0.02    0.02
 -17   2  -2   -0.01    0.01
 -17   3   2   11.62    0.26
 -17   3   2   11.79    0.22
  17   3   2   12.31    0.25
  17  -3  -2   12.20    0.24
 -17   3  -2   11.71    0.22
 -17   4   2    2.73    0.10
 -17   4   2    2.75    0.08
  17  -4  -2    2.69    0.10
  17   4   2    2.62    0.09
 -17   4  -2    2.67    0.07
  17   5   2    1.89    0.07
  17   6   2    0.67    0.05
 -17   0  -3    0.12    0.02
  17   0  -3    0.06    0.03
  17   1  -3    0.47    0.04
 -17   1   3    0.45    0.04
 -17  -1  -3    0.49    0.04
 -17   1  -3    0.47    0.04
  17  -1  -3    0.52    0.04
 -17   2   3    2.63    0.08
 -17  -2  -3    2.57    0.07
 -17   2  -3    2.50    0.08
  17  -2  -3    2.54    0.09
 -17   3   3    0.29    0.03
  17   3   3    0.27    0.04
  17  -3  -3    0.36    0.04
 -17   3  -3    0.24    0.03
  17  -4  -3    2.67    0.10
 -17   4  -3    2.68    0.07
  17   4   3    2.62    0.09
  17   5   3    0.26    0.03
 -17   5  -3    0.23    0.03
  17  -5  -3    0.24    0.04
 -17   0  -4    0.47    0.04
  17   0  -4    0.44    0.04
  17   1  -4    0.23    0.04
 -17  -1  -4    0.23    0.03
 -17   1   4    0.18    0.03
  17  -1  -4    0.19    0.03
 -17   1  -4    0.22    0.03
 -17  -2  -4    1.57    0.06
 -17   2   4    1.52    0.07
  17   2  -4    1.50    0.06
 -17   2  -4    1.64    0.06
  17  -2  -4    1.60    0.07
 -17   3   4    0.71    0.05
 -17   3  -4    0.68    0.04
  17  -3  -4    0.70    0.06
  17  -4  -4    0.05    0.03
 -17   4  -4    0.11    0.02
 -17   5  -4    0.29    0.03
 -17   0  -5    0.12    0.03
  17   0  -5    0.07    0.03
  17   1  -5    0.11    0.03
 -17  -1  -5    0.11    0.03
 -17   1  -5    0.11    0.03
  17  -1  -5    0.13    0.03
 -17   2   5    3.25    0.10
  17   2  -5    3.40    0.11
 -17  -2  -5    3.34    0.09
 -17   2  -5    3.22    0.09
  17  -2  -5    3.46    0.11
 -17   3   5    0.48    0.04
  17   3  -5    0.53    0.05
  17  -3  -5    0.60    0.06
 -17   3  -5    0.54    0.04
  17  -4  -5    0.17    0.04
 -17   4  -5    0.17    0.03
  17   0  -6    0.05    0.03
 -17   0  -6   -0.01    0.02
  17   1  -6    1.43    0.07
 -17  -1  -6    1.39    0.06
  17  -1  -6    1.30    0.07
 -17   1  -6    1.33    0.06
  17   2  -6    0.28    0.04
 -17   2   6    0.29    0.04
 -17  -2  -6    0.29    0.04
  17  -2  -6    0.33    0.05
 -17   2  -6    0.28    0.04
 -17   3   6    0.50    0.04
  17   3  -6    0.40    0.04
  17  -3  -6    0.44    0.05
 -17   3  -6    0.46    0.04
  17  -4  -6    0.34    0.05
 -17   4  -6    0.30    0.04
  17   0  -7    0.06    0.03
 -17   0  -7    0.03    0.02
 -17  -1  -7    0.13    0.03
  17   1  -7    0.13    0.04
  17  -1  -7    0.10    0.04
 -17   1  -7    0.10    0.03
 -17   2   7    0.45    0.05
 -17  -2  -7    0.44    0.04
  17   2  -7    0.47    0.05
 -17   2  -7    0.51    0.04
  17  -2  -7    0.44    0.06
 -18   0   0   18.49    0.32
 -18  -1   0    0.16    0.02
 -18   1   0    0.09    0.02
 -18   2   0    0.09    0.02
 -18  -2   0    0.12    0.02
 -18   2   0    0.05    0.02
 -18   3   0    0.12    0.03
  18   3   0    0.09    0.02
  18   4   0    0.76    0.05
 -18   4   0    0.80    0.04
  18   5   0    0.56    0.04
  18   6   0    0.19    0.03
 -18   0   1    0.14    0.02
 -18   0  -1    0.14    0.03
 -18  -1  -1    1.33    0.05
 -18   1   1    1.29    0.05
 -18   1  -1    1.36    0.06
 -18  -1   1    1.38    0.05
 -18  -2  -1    0.23    0.03
 -18   2   1    0.24    0.03
  18   2   1    0.20    0.03
 -18   2  -1    0.21    0.03
  18   3  -1    4.66    0.12
 -18   3   1    4.76    0.11
 -18   3   1    4.40    0.13
 -18   3  -1    4.55    0.11
  18   3   1    4.61    0.12
 -18   4   1    0.42    0.03
  18   4  -1    0.42    0.04
 -18   4  -1    0.38    0.03
  18   4   1    0.41    0.04
  18   5  -1    0.15    0.03
  18   5   1    0.18    0.03
  18   6   1    0.28    0.03
 -18   0   2   24.53    0.41
 -18   0  -2   24.07    0.41
 -18   1   2    6.38    0.14
 -18  -1  -2    6.66    0.14
  18  -1  -2    6.51    0.15
 -18   1  -2    6.32    0.14
 -18   2   2    3.11    0.09
 -18  -2  -2    3.25    0.09
  18   2   2    3.37    0.10
 -18   2  -2    3.12    0.09
  18  -2  -2    3.22    0.10
 -18   3   2    1.40    0.06
 -18   3  -2    1.24    0.06
  18  -3  -2    1.32    0.07
  18   3   2    1.39    0.06
 -18   4   2    0.79    0.04
  18   4   2    0.69    0.05
 -18   4  -2    0.69    0.04
  18   5   2    0.32    0.04
 -18   5  -2    0.31    0.03
  18   6   2    0.15    0.03
  18   0  -3    5.91    0.14
 -18   0  -3    5.63    0.13
 -18   0   3    5.65    0.13
 -18   1   3    3.73    0.10
  18   1  -3    4.20    0.11
 -18  -1  -3    3.75    0.10
  18  -1  -3    3.75    0.11
 -18   1  -3    3.79    0.10
 -18  -2  -3    4.41    0.11
 -18   2   3    4.72    0.12
 -18   2  -3    4.74    0.11
  18  -2  -3    4.79    0.13
 -18   3   3    2.23    0.07
 -18   3  -3    2.19    0.07
  18  -3  -3    2.13    0.08
 -18   4   3    0.26    0.03
  18   4   3    0.22    0.03
  18  -4  -3    0.24    0.04
 -18   4  -3    0.27    0.03
 -18   5  -3    1.01    0.04
  18   5   3    1.02    0.06
  18  -5  -3    1.10    0.07
  18   0  -4   11.34    0.24
 -18   0  -4   11.61    0.22
 -18  -1  -4    0.46    0.04
  18   1  -4    0.65    0.05
 -18   1   4    0.56    0.04
 -18   1  -4    0.64    0.05
  18  -1  -4    0.59    0.05
 -18   2   4    1.88    0.07
 -18  -2  -4    1.83    0.07
  18   2  -4    1.89    0.07
  18  -2  -4    1.93    0.08
 -18   2  -4    1.86    0.07
 -18   3   4    0.36    0.04
 -18   3  -4    0.36    0.04
  18  -3  -4    0.40    0.05
 -18   4   4    0.49    0.04
 -18   4  -4    0.56    0.04
  18  -4  -4    0.50    0.05
 -18   5  -4    0.09    0.02
 -18   0  -5    3.09    0.09
  18   0  -5    3.23    0.11
  18   1  -5    0.12    0.03
 -18   1   5    0.15    0.03
 -18  -1  -5    0.17    0.03
  18  -1  -5    0.14    0.04
 -18   1  -5    0.16    0.03
  18   2  -5    6.58    0.16
 -18   2   5    6.57    0.16
 -18  -2  -5    6.75    0.15
  18  -2  -5    6.75    0.17
 -18   2  -5    6.76    0.15
  18   3  -5    1.25    0.06
 -18   3   5    1.06    0.06
  18  -3  -5    0.94    0.06
 -18   3  -5    1.11    0.05
 -18   4  -5    0.00    0.02
  18  -4  -5    0.05    0.03
  18   0  -6    0.34    0.05
 -18   0  -6    0.32    0.04
  18   1  -6    1.25    0.07
 -18  -1  -6    1.26    0.06
  18  -1  -6    1.39    0.08
 -18   1  -6    1.19    0.06
 -18   2   6    0.23    0.04
  18   2  -6    0.19    0.04
 -18  -2  -6    0.23    0.03
 -18   2  -6    0.18    0.03
  18  -2  -6    0.24    0.04
 -18   3   6    0.05    0.03
  18   3  -6    0.02    0.03
  18  -3  -6    0.06    0.03
 -18   3  -6    0.04    0.02
  18   0  -7    0.15    0.04
 -18   0  -7    0.25    0.04
 -18  -1  -7    0.39    0.04
  18   1  -7    0.31    0.05
 -18   1  -7    0.37    0.04
  18  -1  -7    0.43    0.06
  18   2  -7   -0.03    0.03
 -18  -2  -7    0.03    0.03
 -18   2   7    0.03    0.03
 -18   2  -7    0.05    0.03
  18  -2  -7    0.02    0.03
 -19   1   0    0.44    0.04
 -19  -1   0    0.37    0.03
 -19  -2   0    5.19    0.12
 -19   2   0    5.03    0.12
 -19   3   0    6.75    0.15
  19   3   0    6.63    0.16
  19   4   0    0.51    0.04
 -19   4   0    0.56    0.04
  19   5   0    0.01    0.02
  19   6   0    2.68    0.09
 -19   0  -1    4.86    0.12
 -19   0   1    4.78    0.12
 -19   1   1    0.62    0.04
 -19  -1  -1    0.67    0.04
 -19   1  -1    0.61    0.04
 -19  -1   1    0.67    0.04
 -19  -2  -1    7.52    0.15
 -19   2   1    7.63    0.16
 -19   2  -1    7.53    0.16
 -19  -2   1    7.41    0.15
 -19  -3  -1    6.42    0.14
 -19   3   1    6.42    0.14
 -19   3  -1    6.56    0.14
  19   3   1    6.46    0.16
 -19   4   1    3.76    0.09
  19   4   1    3.64    0.11
 -19   4  -1    3.59    0.09
  19   5   1    1.25    0.06
 -19   5  -1    1.18    0.05
  19   6   1    0.39    0.04
 -19   0   2    8.07    0.17
 -19   0  -2    7.92    0.17
 -19   1   2    5.33    0.13
 -19  -1  -2    5.18    0.12
 -19   1  -2    5.12    0.12
 -19  -1   2    5.01    0.12
 -19   2   2    0.77    0.05
 -19  -2  -2    0.75    0.04
 -19   2  -2    0.71    0.05
 -19   3   2    2.95    0.09
 -19   3  -2    2.90    0.08
  19   3   2    2.71    0.09
 -19   4   2    0.85    0.05
 -19   4  -2    0.80    0.04
  19   4   2    0.82    0.05
 -19   5  -2    0.70    0.04
  19   5   2    0.63    0.05
 -19   0  -3    8.73    0.18
 -19   0   3    8.75    0.18
  19   0  -3    8.78    0.19
 -19   1   3    4.29    0.11
 -19  -1  -3    4.52    0.11
 -19   1  -3    4.25    0.11
  19  -1  -3    4.38    0.12
 -19  -2  -3    1.94    0.07
 -19   2   3    1.89    0.07
 -19   2  -3    1.86    0.07
  19  -2  -3    1.93    0.08
 -19   3   3    1.07    0.05
 -19   3  -3    1.10    0.05
  19  -3  -3    1.07    0.06
 -19   4   3    0.33    0.03
 -19   4  -3    0.28    0.03
  19  -4  -3    0.26    0.04
 -19   5  -3    0.19    0.03
  19  -5  -3    0.18    0.04
  19   0  -4    0.76    0.05
 -19   0  -4    0.82    0.05
 -19  -1  -4    4.90    0.12
 -19   1   4    4.83    0.13
  19   1  -4    4.83    0.13
  19  -1  -4    5.09    0.14
 -19   1  -4    5.05    0.12
 -19  -2  -4    4.03    0.11
  19   2  -4    4.06    0.11
 -19   2   4    4.04    0.11
  19  -2  -4    3.80    0.12
 -19   2  -4    4.03    0.11
 -19   3   4    2.86    0.09
  19  -3  -4    2.92    0.11
 -19   3  -4    2.73    0.08
 -19   4   4    0.62    0.04
 -19   4  -4    0.58    0.04
  19  -4  -4    0.53    0.06
 -19   5  -4    0.04    0.02
  19  -5  -4    0.03    0.03
 -19   0  -5    0.65    0.05
  19   0  -5    0.62    0.05
 -19   1   5    0.98    0.06
  19   1  -5    1.01    0.06
 -19  -1  -5    0.95    0.05
  19  -1  -5    0.99    0.06
 -19   1  -5    1.02    0.06
 -19   2   5    1.43    0.07
  19   2  -5    1.43    0.07
 -19  -2  -5    1.42    0.06
 -19   2  -5    1.37    0.06
  19  -2  -5    1.42    0.08
 -19   3   5    0.27    0.04
 -19   3  -5    0.29    0.04
  19  -3  -5    0.35    0.05
  19  -4  -5    0.04    0.03
 -19   4  -5    0.06    0.02
 -19   0  -6    0.49    0.04
  19   0  -6    0.45    0.05
  19   1  -6    0.50    0.05
 -19   1   6    0.50    0.05
 -19  -1  -6    0.45    0.04
  19  -1  -6    0.46    0.05
 -19   1  -6    0.49    0.04
 -19   2   6    0.22    0.04
 -19  -2  -6    0.25    0.03
  19   2  -6    0.22    0.04
 -19   2  -6    0.21    0.03
  19  -2  -6    0.20    0.04
  19   3  -6    0.24    0.04
 -19   3   6    0.20    0.04
 -19   3  -6    0.22    0.04
  19  -3  -6    0.26    0.05
 -19   0  -7    0.30    0.04
  19   0  -7    0.30    0.05
  19   1  -7    0.47    0.06
 -19  -1  -7    0.40    0.04
  19  -1  -7    0.41    0.05
 -19   1  -7    0.48    0.05
 -20   0   0   22.09    0.38
 -20  -1   0    0.22    0.03
 -20  -2   0   11.88    0.22
 -20   2   0   11.53    0.23
 -20   3   0    1.33    0.06
 -20   4   0    0.18    0.03
 -20   0  -1    1.23    0.06
 -20   0   1    1.24    0.05
 -20  -1  -1    6.20    0.14
 -20   1   1    6.05    0.14
 -20  -1   1    6.39    0.14
 -20   1  -1    6.02    0.14
 -20   2   1    3.11    0.09
 -20  -2  -1    3.10    0.09
 -20   2  -1    3.11    0.09
 -20  -2   1    2.98    0.09
 -20   3   1    0.70    0.05
 -20   3  -1    0.68    0.04
 -20   4   1    0.20    0.03
 -20   4  -1    0.20    0.03
  20   5   1    0.13    0.03
 -20   5  -1    0.12    0.02
 -20   0   2    1.21    0.06
 -20   0  -2    1.21    0.06
 -20  -1  -2    1.68    0.06
 -20   1   2    1.70    0.07
 -20   1  -2    1.62    0.07
 -20  -1   2    1.69    0.06
 -20   2   2    5.26    0.13
 -20  -2  -2    5.54    0.13
 -20   2  -2    5.70    0.13
 -20   3   2    2.06    0.07
 -20   3  -2    2.09    0.07
 -20   4   2    0.70    0.04
 -20   4  -2    0.71    0.04
 -20   5  -2    0.72    0.04
  20   0  -3    2.27    0.08
 -20   0   3    2.37    0.08
 -20   0  -3    2.26    0.08
 -20   1   3    9.21    0.19
 -20  -1  -3    9.37    0.19
 -20   1  -3    9.37    0.19
  20  -1  -3    9.02    0.20
 -20   2   3    0.85    0.05
 -20  -2  -3    0.88    0.05
 -20   2  -3    0.87    0.05
  20  -2  -3    0.88    0.06
 -20   3   3    0.45    0.04
  20  -3  -3    0.46    0.05
 -20   3  -3    0.52    0.04
 -20   4   3    1.20    0.06
 -20   4  -3    1.11    0.05
  20  -4  -3    1.24    0.07
 -20   5  -3    0.45    0.04
  20  -5  -3    0.43    0.05
  20   0  -4    0.60    0.05
 -20   0  -4    0.51    0.04
 -20  -1  -4    2.27    0.08
 -20   1   4    2.10    0.08
  20   1  -4    2.12    0.08
 -20   1  -4    2.22    0.08
  20  -1  -4    2.13    0.09
 -20  -2  -4    0.28    0.04
 -20   2   4    0.34    0.04
 -20   2  -4    0.31    0.04
  20  -2  -4    0.33    0.05
 -20   3   4    1.29    0.06
  20  -3  -4    1.26    0.07
 -20   3  -4    1.31    0.06
 -20   4   4    0.93    0.05
 -20   4  -4    0.97    0.05
  20  -4  -4    1.03    0.07
  20   0  -5    0.00    0.03
 -20   0  -5    0.00    0.02
 -20  -1  -5    1.15    0.06
  20   1  -5    1.24    0.07
 -20   1   5    1.18    0.06
 -20   1  -5    1.07    0.06
  20  -1  -5    1.21    0.07
 -20  -2  -5    0.39    0.04
  20   2  -5    0.35    0.04
 -20   2   5    0.29    0.04
 -20   2  -5    0.33    0.04
  20  -2  -5    0.37    0.05
 -20   3   5    0.56    0.05
 -20   3  -5    0.55    0.04
  20  -3  -5    0.60    0.06
 -20   4  -5    0.08    0.03
  20  -4  -5    0.06    0.04
 -20   0  -6    0.01    0.02
  20   0  -6    0.03    0.03
 -20  -1  -6    0.80    0.05
  20   1  -6    0.91    0.07
 -20   1   6    0.93    0.06
  20  -1  -6    0.79    0.06
 -20   1  -6    0.95    0.05
  20   2  -6    0.67    0.06
 -20   2   6    0.66    0.05
 -20  -2  -6    0.75    0.05
  20  -2  -6    0.66    0.06
 -20   2  -6    0.58    0.04
 -20   3   6    0.19    0.04
  20   3  -6    0.16    0.04
  20  -3  -6    0.20    0.05
 -20   3  -6    0.10    0.03
  20   0  -7    0.23    0.04
 -20   0  -7    0.23    0.04
 -20  -1  -7    0.08    0.03
  20   1  -7    0.01    0.03
 -20   1   7   -0.01    0.03
 -20   1  -7    0.02    0.03
  20  -1  -7    0.06    0.04
 -21  -1   0   22.78    0.39
 -21   1   0   22.25    0.39
 -21   2   0    4.40    0.12
 -21  -2   0    4.38    0.11
 -21   3   0    2.71    0.09
 -21   4   0    2.70    0.08
 -21   0   1    0.47    0.04
 -21   0  -1    0.54    0.05
 -21   1   1    0.03    0.03
 -21  -1  -1    0.10    0.02
 -21   1  -1    0.10    0.03
 -21  -1   1    0.06    0.02
 -21  -2  -1    1.07    0.05
 -21   2   1    0.98    0.06
 -21  -2   1    0.97    0.05
 -21   2  -1    1.01    0.06
 -21   3   1    0.57    0.04
 -21   3  -1    0.55    0.04
 -21   4   1    0.84    0.05
 -21   4  -1    0.79    0.05
 -21   5  -1    1.03    0.05
 -21   0   2   11.43    0.23
 -21   0  -2   11.64    0.23
 -21   1   2    6.18    0.15
 -21  -1  -2    6.57    0.15
 -21   1  -2    6.43    0.15
 -21  -1   2    6.53    0.15
 -21   2   2    0.22    0.03
 -21  -2  -2    0.23    0.03
 -21   2  -2    0.18    0.03
 -21   3   2    1.13    0.06
 -21   3  -2    1.21    0.06
 -21   4   2    2.12    0.07
 -21   4  -2    1.98    0.07
 -21   5  -2    0.15    0.03
 -21  -1  -3    0.83    0.05
 -21   1   3    0.84    0.05
 -21   1  -3    0.86    0.05
  21  -1  -3    0.94    0.06
 -21   2   3    0.63    0.05
 -21  -2  -3    0.61    0.05
  21  -2  -3    0.64    0.06
 -21   2  -3    0.54    0.04
 -21   3   3    3.04    0.10
 -21   3  -3    3.08    0.09
  21  -3  -3    2.95    0.11
 -21   4   3    0.45    0.04
 -21   4  -3    0.44    0.04
  21  -4  -3    0.55    0.06
 -21   5  -3    0.21    0.03
 -21   0  -4    2.16    0.08
  21   0  -4    2.27    0.09
 -21   0   4    1.97    0.08
 -21  -1  -4    4.93    0.13
 -21   1   4    5.10    0.13
  21   1  -4    5.04    0.14
 -21   1  -4    4.97    0.13
  21  -1  -4    5.01    0.14
 -21   2   4    1.09    0.06
 -21  -2  -4    1.09    0.06
 -21   2  -4    0.98    0.05
  21  -2  -4    1.07    0.07
 -21   3   4    2.35    0.09
  21  -3  -4    2.43    0.10
 -21   3  -4    2.32    0.08
 -21   4   4    0.67    0.05
  21  -4  -4    0.67    0.06
 -21   4  -4    0.73    0.05
  21   0  -5    0.85    0.06
 -21   0  -5    0.89    0.05
 -21   1   5    0.25    0.04
  21   1  -5    0.23    0.04
 -21  -1  -5    0.24    0.03
  21  -1  -5    0.17    0.04
 -21   1  -5    0.21    0.03
 -21   2   5    0.31    0.04
 -21  -2  -5    0.29    0.04
  21   2  -5    0.24    0.04
  21  -2  -5    0.25    0.04
 -21   2  -5    0.20    0.03
 -21   3   5    0.60    0.05
 -21   3  -5    0.63    0.05
  21  -3  -5    0.60    0.06
 -21   0  -6    0.07    0.03
  21   0  -6    0.07    0.03
 -21   1   6    1.27    0.07
 -21  -1  -6    1.25    0.06
  21   1  -6    1.18    0.07
 -21   1  -6    1.28    0.06
  21  -1  -6    1.06    0.07
 -21   2   6    0.10    0.04
 -21  -2  -6    0.18    0.03
  21   2  -6    0.23    0.04
 -21   2  -6    0.16    0.03
  21  -2  -6    0.16    0.04
 -22   0   0    4.09    0.11
 -22   1   0    8.85    0.19
 -22  -1   0    8.61    0.18
 -22  -2   0    2.14    0.07
 -22   2   0    2.17    0.08
 -22  -3   0    0.07    0.02
 -22   3   0    0.06    0.03
 -22   4   0   -0.01    0.02
 -22   0  -1    1.27    0.06
 -22   0   1    1.21    0.06
 -22  -1  -1    3.36    0.10
 -22   1   1    3.46    0.10
 -22   1  -1    3.35    0.10
 -22  -1   1    3.41    0.10
 -22  -2  -1    4.88    0.12
 -22   2   1    4.91    0.13
 -22   2  -1    4.83    0.12
 -22  -2   1    4.71    0.12
 -22   3   1    0.66    0.05
 -22   3  -1    0.60    0.04
 -22  -3   1    0.68    0.05
 -22   4   1    0.23    0.03
 -22   4  -1    0.21    0.03
 -22   5  -1    0.11    0.02
 -22   0   2    5.54    0.14
 -22   0  -2    5.62    0.14
 -22   1   2    2.75    0.09
 -22  -1  -2    2.68    0.09
 -22   1  -2    2.57    0.09
 -22  -1   2    2.70    0.09
 -22  -2  -2    1.54    0.06
 -22   2   2    1.43    0.06
 -22   2  -2    1.51    0.07
 -22  -2   2    1.47    0.06
 -22   3   2    1.17    0.06
 -22   3  -2    1.07    0.06
 -22   4   2    0.18    0.03
 -22   4  -2    0.15    0.03
 -22   5  -2    0.09    0.02
 -22   0   3    5.15    0.13
 -22   0  -3    5.16    0.13
 -22  -1  -3    0.46    0.04
 -22   1   3    0.60    0.05
 -22  -1   3    0.47    0.04
 -22   1  -3    0.47    0.05
 -22   2   3    2.66    0.09
 -22  -2  -3    2.56    0.08
  22  -2  -3    2.65    0.10
 -22   2  -3    2.47    0.08
 -22   3   3    6.25    0.15
  22  -3  -3    5.95    0.16
 -22   3  -3    6.34    0.14
 -22   4   3    0.79    0.05
 -22   4  -3    0.77    0.05
  22   0  -4    0.08    0.03
 -22   0  -4    0.13    0.03
 -22   0   4    0.11    0.03
 -22   1   4    0.85    0.06
  22   1  -4    0.88    0.06
 -22  -1  -4    0.82    0.05
  22  -1  -4    0.80    0.06
 -22   1  -4    0.84    0.05
 -22  -2  -4    0.32    0.04
 -22   2   4    0.30    0.04
 -22   2  -4    0.31    0.04
  22  -2  -4    0.28    0.05
 -22   3   4    0.27    0.04
 -22   3  -4    0.24    0.03
  22  -3  -4    0.23    0.04
 -22   4   4    1.40    0.06
 -22   4  -4    1.44    0.06
  22  -4  -4    1.33    0.08
 -22   0  -5    0.33    0.04
 -22   0   5    0.30    0.04
  22   0  -5    0.33    0.05
  22   1  -5    1.00    0.07
 -22  -1  -5    1.05    0.06
 -22   1   5    0.94    0.06
 -22   1  -5    1.05    0.06
  22  -1  -5    0.87    0.07
 -22  -2  -5    0.05    0.03
 -22   2   5    0.02    0.03
  22   2  -5    0.04    0.03
  22  -2  -5    0.07    0.03
 -22   2  -5    0.06    0.03
 -22   3   5    0.09    0.03
  22  -3  -5    0.19    0.04
 -22   3  -5    0.18    0.03
 -22   0  -6    0.04    0.03
  22   0  -6   -0.01    0.03
 -22   1   6    0.02    0.03
 -22  -1  -6    0.03    0.03
  22   1  -6    0.04    0.03
  22  -1  -6   -0.01    0.03
 -22   1  -6   -0.01    0.02
  22   2  -6    0.01    0.03
 -22  -2  -6    0.02    0.03
 -22   2   6    0.04    0.03
  22  -2  -6    0.01    0.03
 -22   2  -6    0.04    0.03
 -23  -1   0    0.45    0.04
 -23   1   0    0.35    0.04
 -23  -2   0    3.88    0.11
 -23   2   0    4.14    0.11
 -23   3   0    1.19    0.06
 -23  -3   0    1.12    0.06
 -23   4   0   -0.02    0.02
 -23   0  -1   -0.02    0.02
 -23   0   1   -0.02    0.02
 -23  -1  -1    3.19    0.10
 -23   1   1    3.03    0.10
 -23   1  -1    3.09    0.10
 -23  -1   1    3.15    0.10
 -23  -2  -1    1.24    0.06
 -23   2   1    1.27    0.06
 -23  -2   1    1.30    0.06
 -23   2  -1    1.15    0.06
 -23   3   1    0.49    0.04
 -23  -3   1    0.62    0.04
 -23   3  -1    0.67    0.05
 -23   4   1    0.14    0.03
 -23   4  -1    0.21    0.03
 -23   5  -1    0.04    0.02
 -23   0  -2    6.18    0.15
 -23   0   2    6.20    0.15
 -23   1   2    3.01    0.10
 -23  -1  -2    3.15    0.09
 -23  -1   2    2.90    0.09
 -23   1  -2    2.90    0.09
 -23  -2  -2    0.58    0.04
 -23   2   2    0.60    0.05
 -23  -2   2    0.54    0.05
 -23   2  -2    0.61    0.05
 -23   3   2    3.21    0.10
 -23   3  -2    3.29    0.10
 -23   4   2    0.60    0.04
 -23   4  -2    0.58    0.04
 -23   5  -2    0.12    0.03
 -23   0  -3    0.97    0.06
 -23   0   3    1.11    0.06
 -23  -1  -3    0.85    0.05
 -23   1   3    0.85    0.05
 -23  -1   3    0.86    0.06
 -23   1  -3    0.80    0.05
 -23  -2  -3    1.46    0.07
 -23   2   3    1.53    0.07
 -23   2  -3    1.46    0.07
 -23   3   3    1.36    0.07
 -23   3  -3    1.52    0.07
 -23   4   3    0.30    0.04
 -23   4  -3    0.27    0.04
 -23   0  -4    1.64    0.07
  23   0  -4    1.53    0.08
 -23   0   4    1.61    0.07
 -23  -1  -4    0.04    0.03
 -23   1   4    0.04    0.03
 -23   1  -4    0.07    0.03
  23  -1  -4    0.08    0.03
 -23   2   4    0.01    0.03
 -23  -2  -4    0.05    0.03
  23  -2  -4    0.05    0.03
 -23   2  -4    0.06    0.03
 -23   3   4    0.42    0.05
  23  -3  -4    0.31    0.05
 -23   3  -4    0.34    0.04
 -23   4   4    0.10    0.03
  23  -4  -4    0.09    0.04
 -23   4  -4    0.06    0.03
 -23   0  -5    0.00    0.03
  23   0  -5   -0.01    0.03
 -23   0   5    0.00    0.03
  23   1  -5    0.31    0.05
 -23   1   5    0.26    0.04
 -23  -1  -5    0.36    0.04
  23  -1  -5    0.33    0.05
 -23   1  -5    0.39    0.04
 -23  -2  -5    1.11    0.06
 -23   2   5    0.97    0.06
  23  -2  -5    1.05    0.07
 -23   2  -5    1.00    0.06
 -23   3   5    0.45    0.05
 -23   3  -5    0.42    0.04
  23  -3  -5    0.44    0.06
 -23   0  -6    0.06    0.03
 -23   0   6    0.03    0.03
  23   0  -6    0.08    0.04
 -23   1   6    0.10    0.04
 -23  -1  -6    0.04    0.03
  23   1  -6    0.13    0.04
 -23   1  -6    0.11    0.03
  23  -1  -6    0.10    0.04
 -24   0   0    7.06    0.16
 -24   1   0    0.45    0.04
 -24  -1   0    0.50    0.04
 -24   2   0    0.40    0.04
 -24  -2   0    0.45    0.04
 -24   4   0    0.00    0.02
 -24   0   1   -0.02    0.02
 -24   0  -1   -0.03    0.02
 -24   1   1    0.94    0.06
 -24  -1  -1    1.00    0.05
 -24  -1   1    0.89    0.06
 -24   1  -1    0.89    0.05
 -24  -2  -1    2.03    0.08
 -24   2   1    1.99    0.08
 -24  -2   1    2.00    0.08
 -24   2  -1    2.04    0.08
 -24   3   1    0.04    0.03
 -24   3  -1   -0.02    0.02
 -24  -3   1   -0.02    0.02
 -24   4   1    0.13    0.03
 -24   4  -1    0.17    0.03
 -24   0  -2    1.65    0.07
 -24   0   2    1.59    0.07
 -24  -1  -2    1.77    0.07
 -24   1   2    1.78    0.07
 -24  -1   2    1.79    0.07
 -24   1  -2    1.72    0.07
 -24  -2  -2    8.24    0.18
 -24   2   2    8.10    0.19
 -24  -2   2    8.07    0.18
 -24   2  -2    8.20    0.18
 -24   3   2    0.43    0.05
 -24   3  -2    0.36    0.04
 -24  -3   2    0.42    0.04
 -24   4   2    0.37    0.04
 -24   4  -2    0.41    0.04
 -24   0  -3    1.78    0.08
 -24   0   3    1.65    0.08
 -24  -1  -3    0.37    0.04
 -24   1   3    0.41    0.05
 -24  -1   3    0.44    0.05
 -24   1  -3    0.42    0.05
 -24   2   3    0.32    0.04
 -24  -2  -3    0.36    0.04
 -24   2  -3    0.42    0.04
 -24   3   3    0.35    0.04
 -24   3  -3    0.37    0.04
 -24   4   3    1.15    0.06
 -24   4  -3    1.12    0.06
 -24   0  -4    1.13    0.06
 -24   0   4    1.21    0.07
 -24   1   4    0.19    0.04
 -24  -1  -4    0.13    0.03
  24  -1  -4    0.15    0.04
 -24   1  -4    0.12    0.03
 -24  -1   4    0.14    0.03
 -24  -2  -4    0.85    0.05
 -24   2   4    0.86    0.06
  24  -2  -4    0.74    0.06
 -24   2  -4    0.74    0.05
 -24   3   4    0.23    0.04
 -24   3  -4    0.20    0.04
  24  -3  -4    0.17    0.04
 -24   0   5    0.05    0.03
  24   0  -5    0.11    0.04
 -24   0  -5    0.04    0.03
 -24   1   5    0.02    0.03
  24   1  -5   -0.01    0.03
 -24  -1  -5    0.08    0.03
  24  -1  -5    0.03    0.03
 -24   1  -5    0.05    0.03
 -24   2   5    0.62    0.06
 -24  -2  -5    0.65    0.05
  24  -2  -5    0.72    0.07
 -24   2  -5    0.70    0.05
 -24   0   6    0.05    0.03
  24   0  -6   -0.01    0.03
 -24   0  -6    0.01    0.03
 -25  -1   0    1.22    0.06
 -25   1   0    1.19    0.06
 -25  -2   0    1.98    0.08
 -25   2   0    1.80    0.08
 -25   3   0    0.00    0.02
 -25   4   0    0.41    0.04
 -25   0   1    0.39    0.04
 -25   0  -1    0.39    0.04
 -25   1   1    1.82    0.08
 -25  -1  -1    1.89    0.08
 -25  -1   1    1.76    0.07
 -25   1  -1    1.71    0.07
 -25  -2  -1    8.69    0.19
 -25   2   1    8.66    0.20
 -25  -2   1    9.04    0.19
 -25   2  -1    9.03    0.20
 -25   3   1    0.11    0.03
 -25   3  -1    0.12    0.03
 -25  -3   1    0.20    0.03
 -25   4   1    0.02    0.02
 -25   4  -1    0.03    0.03
 -25   0  -2    1.03    0.06
 -25   0   2    0.91    0.06
 -25   1   2    1.04    0.06
 -25  -1  -2    1.03    0.06
 -25   1  -2    1.20    0.06
 -25  -1   2    1.02    0.06
 -25   2   2    0.42    0.05
 -25  -2  -2    0.51    0.05
 -25   2  -2    0.33    0.04
 -25  -2   2    0.41    0.04
 -25   3   2    0.41    0.05
 -25  -3   2    0.45    0.05
 -25   3  -2    0.51    0.05
 -25   4   2    0.03    0.03
 -25   4  -2    0.02    0.03
 -25   0  -3    1.28    0.07
 -25   0   3    1.25    0.07
 -25   1   3    0.07    0.03
 -25  -1  -3    0.14    0.03
 -25  -1   3    0.09    0.03
 -25   1  -3    0.07    0.03
 -25   2   3    0.46    0.05
 -25  -2  -3    0.52    0.05
 -25   2  -3    0.44    0.05
 -25  -2   3    0.48    0.05
 -25   3   3    0.88    0.06
 -25   3  -3    0.86    0.06
 -25   4   3    0.17    0.03
 -25   4  -3    0.10    0.03
 -25   0   4    0.70    0.06
 -25   0  -4    0.71    0.05
 -25  -1  -4    0.55    0.05
 -25   1   4    0.51    0.05
 -25  -1   4    0.52    0.05
 -25   1  -4    0.61    0.05
 -25   2   4    0.06    0.03
 -25  -2  -4   -0.02    0.03
 -25   2  -4    0.04    0.03
  25  -2  -4    0.00    0.03
 -25   3   4    0.08    0.03
 -25   3  -4    0.13    0.03
  25  -3  -4    0.15    0.04
 -25   0  -5    0.58    0.05
  25   0  -5    0.62    0.06
 -25   0   5    0.62    0.06
 -25   1   5    0.01    0.03
 -25  -1  -5    0.03    0.03
 -25   1  -5    0.05    0.03
  25  -1  -5    0.02    0.03
 -25   2   5   -0.02    0.03
 -25  -2  -5    0.01    0.03
 -25   2  -5    0.03    0.03
  25  -2  -5    0.01    0.03
 -26   0   0    7.56    0.18
 -26  -1   0    0.20    0.04
 -26   1   0    0.30    0.04
 -26   2   0    1.51    0.07
 -26  -2   0    1.50    0.07
 -26   3   0    0.07    0.03
 -26   4   0    0.07    0.03
 -26   0   1    0.91    0.06
 -26   0  -1    1.10    0.06
 -26   1   1    0.27    0.04
 -26  -1  -1    0.28    0.04
 -26   1  -1    0.26    0.04
 -26  -1   1    0.25    0.04
 -26   2   1    0.19    0.04
 -26  -2  -1    0.16    0.03
 -26   2  -1    0.31    0.04
 -26  -2   1    0.21    0.04
 -26   3   1    0.92    0.06
 -26  -3   1    0.82    0.06
 -26   3  -1    0.79    0.06
 -26   4   1    0.39    0.04
 -26   4  -1    0.31    0.04
 -26   0  -2    0.03    0.03
 -26   0   2    0.05    0.03
 -26   1   2    0.26    0.04
 -26  -1  -2    0.28    0.04
 -26  -1   2    0.21    0.04
 -26   1  -2    0.27    0.04
 -26   2   2    0.89    0.06
 -26  -2  -2    0.85    0.06
 -26  -2   2    0.82    0.05
 -26   2  -2    0.87    0.06
 -26   3   2    1.76    0.08
 -26  -3   2    1.84    0.08
 -26   3  -2    1.87    0.08
 -26   4   2    0.14    0.03
 -26   4  -2    0.19    0.04
 -26   0  -3    0.05    0.03
 -26   0   3    0.02    0.03
 -26  -1  -3    1.65    0.07
 -26   1   3    1.67    0.08
 -26   1  -3    1.68    0.07
 -26  -1   3    1.68    0.08
 -26  -2  -3    0.14    0.03
 -26   2   3    0.17    0.04
 -26   2  -3    0.17    0.04
 -26  -2   3    0.16    0.04
 -26   3   3    0.75    0.06
 -26   3  -3    0.69    0.05
 -26   0  -4    0.96    0.06
 -26   0   4    1.01    0.06
 -26   1   4    0.48    0.05
 -26  -1  -4    0.57    0.05
 -26  -1   4    0.51    0.05
 -26   1  -4    0.59    0.05
 -26   2   4    0.23    0.04
 -26  -2  -4    0.22    0.04
 -26   2  -4    0.21    0.04
 -26   0   5    0.28    0.04
 -26   0  -5    0.27    0.04
  26   0  -5    0.33    0.05
 -26   1   5    0.22    0.05
 -26  -1  -5    0.29    0.04
  26  -1  -5    0.30    0.05
 -26  -1   5    0.24    0.04
 -26   1  -5    0.32    0.04
 -27  -1   0    2.44    0.09
 -27   1   0    2.47    0.09
 -27   2   0    0.57    0.05
 -27  -2   0    0.49    0.05
 -27   3   0    0.41    0.05
 -27   4   0    0.03    0.03
 -27   0   1    0.23    0.04
 -27   0  -1    0.25    0.04
 -27   1   1    0.38    0.05
 -27  -1  -1    0.33    0.04
 -27  -1   1    0.30    0.04
 -27   1  -1    0.43    0.05
 -27  -2  -1    0.73    0.05
 -27   2   1    0.76    0.06
 -27   2  -1    0.78    0.05
 -27  -2   1    0.78    0.06
 -27   3   1    1.16    0.07
 -27   3  -1    1.12    0.06
 -27   4   1    0.03    0.03
 -27   4  -1    0.03    0.03
 -27   0  -2    1.08    0.06
 -27   0   2    1.06    0.06
 -27   1   2    1.20    0.07
 -27  -1  -2    1.23    0.07
 -27   1  -2    1.43    0.07
 -27  -1   2    1.40    0.07
 -27   2   2    0.59    0.06
 -27  -2  -2    0.46    0.05
 -27  -2   2    0.47    0.05
 -27   2  -2    0.46    0.05
 -27   3   2    1.79    0.08
 -27   3  -2    1.81    0.08
 -27  -3   2    1.73    0.08
 -27   0  -3    0.23    0.04
 -27   0   3    0.26    0.04
 -27  -1  -3    0.86    0.06
 -27   1   3    0.92    0.06
 -27  -1   3    0.87    0.06
 -27   1  -3    0.85    0.06
 -27   2   3    0.70    0.06
 -27  -2  -3    0.64    0.05
 -27   2  -3    0.64    0.05
 -27  -2   3    0.63    0.05
 -27   3   3    0.51    0.05
 -27   3  -3    0.63    0.05
 -27  -3   3    0.52    0.05
 -27   0  -4    0.10    0.03
 -27   0   4    0.10    0.04
 -27  -1  -4    0.04    0.03
 -27   1   4    0.01    0.03
 -27   1  -4    0.00    0.03
 -27  -1   4    0.02    0.03
 -27   2   4    0.70    0.06
 -27  -2  -4    0.70    0.05
 -27   2  -4    0.63    0.05
 -27  -2   4    0.61    0.06
 -28   0   0    0.93    0.06
 -28  -1   0    0.09    0.03
 -28   1   0    0.12    0.03
 -28   2   0    0.24    0.04
 -28  -2   0    0.24    0.04
 -28   3   0   -0.01    0.03
 -28   0   1    0.30    0.04
 -28   0  -1    0.30    0.04
 -28   1   1    0.71    0.05
 -28  -1  -1    0.76    0.06
 -28   1  -1    0.60    0.05
 -28  -1   1    0.66    0.05
 -28   2   1    1.27    0.07
 -28  -2  -1    1.15    0.07
 -28   2  -1    1.16    0.07
 -28  -2   1    1.21    0.07
 -28   3   1    0.10    0.03
 -28   3  -1    0.10    0.03
 -28   0  -2    0.16    0.04
 -28   0   2    0.16    0.04
 -28  -1  -2    1.29    0.07
 -28   1   2    1.25    0.07
 -28  -1   2    1.26    0.07
 -28   1  -2    1.24    0.07
 -28  -2  -2    0.49    0.05
 -28   2   2    0.45    0.05
 -28  -2   2    0.46    0.05
 -28   2  -2    0.45    0.05
 -28   3   2    1.09    0.07
 -28   3  -2    1.12    0.06
 -28  -3   2    1.09    0.07
 -28   0  -3    1.16    0.07
 -28   0   3    1.33    0.07
 -28   1   3    0.19    0.04
 -28  -1  -3    0.17    0.04
 -28   1  -3    0.12    0.03
 -28  -1   3    0.12    0.04
 -28  -2  -3    0.42    0.05
 -28   2   3    0.46    0.05
 -28   2  -3    0.60    0.05
 -28  -2   3    0.52    0.05
 -28   0   4    0.34    0.05
 -28   0  -4    0.30    0.04
 -28  -1  -4    0.02    0.03
 -28   1   4    0.04    0.03
 -28  -1   4    0.02    0.03
 -28   1  -4    0.04    0.03
 -29  -1   0    0.19    0.04
 -29   1   0    0.18    0.04
 -29   2   0    0.38    0.05
 -29  -2   0    0.39    0.05
 -29   3   0    0.02    0.03
 -29   0  -1    0.08    0.03
 -29   0   1    0.10    0.03
 -29  -1  -1    0.29    0.04
 -29   1   1    0.26    0.04
 -29   1  -1    0.39    0.05
 -29  -1   1    0.39    0.05
 -29  -2  -1    0.18    0.04
 -29   2   1    0.19    0.04
 -29  -2   1    0.23    0.04
 -29   2  -1    0.18    0.04
 -29   3   1    0.46    0.05
 -29   3  -1    0.29    0.04
 -29   0   2    1.32    0.07
 -29   0  -2    1.30    0.07
 -29  -1  -2    0.94    0.06
 -29   1   2    1.07    0.07
 -29  -1   2    1.00    0.06
 -29   1  -2    0.99    0.06
 -29   2   2    0.52    0.06
 -29  -2  -2    0.60    0.05
 -29   2  -2    0.56    0.05
 -29  -2   2    0.55    0.06
 -29   0  -3    0.23    0.04
 -29   0   3    0.29    0.05
 -29   1   3    0.23    0.04
 -29  -1  -3    0.24    0.04
 -29   1  -3    0.26    0.04
 -29  -1   3    0.21    0.04
 -30  -1   0    0.28    0.04
 -30   1   0    0.24    0.04
 -30   2   0    0.11    0.04
 -30  -2   0    0.08    0.03
 -30   0  -1    0.70    0.06
 -30   0   1    0.74    0.06
 -30   1   1    0.10    0.03
 -30  -1  -1    0.06    0.03
 -30   1  -1    0.15    0.04
 -30  -1   1    0.16    0.04
 -30   2   1    0.92    0.07
 -30  -2  -1    0.90    0.06
 -30  -2   1    0.90    0.06
 -30   2  -1    1.00    0.06
 -30   0   2    0.42    0.05
 -30   0  -2    0.33    0.05
 -30  -1  -2    0.11    0.03
 -30   1   2   -0.01    0.03
 -30   1  -2    0.06    0.03
 -30  -1   2    0.03    0.03
 -30   2   2    2.14    0.09
 -30  -2  -2    2.04    0.09
 -30   2  -2    1.95    0.09
 -30  -2   2    1.95    0.09
 -30   0  -3    0.04    0.03
 -30   0   3    0.03    0.03
 -31   1   0    0.00    0.03
 -31  -1   0    0.05    0.03
 -31   0   1    0.00    0.03
 -31   0  -1   -0.02    0.03
 -31   1   1    0.09    0.03
 -31  -1  -1    0.05    0.03
 -31  -1   1    0.08    0.03
 -31   1  -1    0.05    0.03
 -31   0   2    0.06    0.03
 -31   0  -2    0.02    0.03
   0   0   0    0.00    0.00
;
_shelx_hkl_checksum     21390
_shelx_res_file
;
    shelx.res created by SHELXL-2014/7
TITL rt3
CELL  0.71073  26.5040   6.3668   7.6040   90.000   90.000   90.000
ZERR     4.00   0.0020   0.0005   0.0006    0.000    0.000    0.000
LATT  -1
SYMM  1/2 - X, - Y, 1/2 + Z
SYMM  1/2 + X, 1/2 - Y, - Z
SYMM  - X, 1/2 + Y, 1/2 - Z
SFAC  C    H    N    O
UNIT  52 60 4 16
MERG   2
FMAP   2
PLAN   -1
ACTA
BOND   $H
CONF
SIZE   0.357 0.404  0.563
L.S.  18
WGHT    0.050700    0.154200
FVAR       0.22101
O1    4    0.047983    0.802118    0.039310    11.00000    0.05303    0.05705 =
         0.06677    0.00119   -0.00723    0.00250
O2    4    0.102496    0.549420   -0.031896    11.00000    0.07506    0.07807 =
         0.08611    0.00149    0.01491    0.01635
O3    4    0.058172    0.659547    0.369817    11.00000    0.05433    0.04308 =
         0.09025    0.01729    0.00375   -0.00067
AFIX 147
H3O   2    0.067797    0.548571    0.413057    11.00000   -1.50000
AFIX   0
O4    4    0.096320    1.291878    0.474489    11.00000    0.08244    0.04204 =
         0.09634    0.00247   -0.01936   -0.00052
N1    3    0.111936    0.943417    0.431510    11.00000    0.04819    0.04374 =
         0.06643    0.00934   -0.00824    0.00371
C1    1    0.087011    0.898375    0.143261    11.00000    0.04458    0.05075 =
         0.06667    0.01133   -0.00339   -0.00193
AFIX  13
H1    2    0.117478    0.916001    0.071739    11.00000   -1.20000
AFIX   0
C2    1    0.099896    0.774699    0.311147    11.00000    0.04136    0.04096 =
         0.06674    0.00657    0.00018    0.00482
AFIX  13
H2    2    0.129127    0.683132    0.292403    11.00000   -1.20000
AFIX   0
C4    1    0.093569    1.131115    0.384437    11.00000    0.04698    0.03855 =
         0.07848    0.00971   -0.00722   -0.00307
C5    1    0.069053    1.110343    0.207415    11.00000    0.05926    0.04330 =
         0.08175    0.01356   -0.01486    0.00101
AFIX  23
H5A   2    0.079900    1.221570    0.128865    11.00000   -1.20000
H5B   2    0.032576    1.113891    0.217349    11.00000   -1.20000
AFIX   0
C6    1    0.060791    0.622945   -0.040998    11.00000    0.06849    0.05618 =
         0.05348    0.01299    0.00918    0.00039
C7    1    0.018034    0.527085   -0.138533    11.00000    0.10265    0.06848 =
         0.06634   -0.00102   -0.00656   -0.01024
AFIX 137
H7A   2    0.004055    0.414137   -0.070553    11.00000   -1.50000
H7B   2    0.029878    0.473786   -0.249181    11.00000   -1.50000
H7C   2   -0.007463    0.631383   -0.158896    11.00000   -1.50000
AFIX   0
C8    1    0.134620    0.901208    0.602442    11.00000    0.05904    0.06454 =
         0.05784    0.01093   -0.00062    0.00997
AFIX  23
H8A   2    0.115340    0.792469    0.661325    11.00000   -1.20000
H8B   2    0.132789    1.027237    0.673835    11.00000   -1.20000
AFIX   0
C9    1    0.188878    0.832336    0.589144    11.00000    0.05018    0.05957 =
         0.04782    0.00432   -0.00824   -0.00027
C10   1    0.203950    0.642033    0.657036    11.00000    0.06584    0.06158 =
         0.08475    0.00597   -0.00538    0.00886
AFIX  43
H10   2    0.180303    0.552806    0.707867    11.00000   -1.20000
AFIX   0
C11   1    0.254005    0.583115    0.649980    11.00000    0.08027    0.09901 =
         0.11276   -0.00901   -0.02071    0.03774
AFIX  43
H11   2    0.264254    0.456318    0.699080    11.00000   -1.20000
AFIX   0
C12   1    0.288636    0.712106    0.570313    11.00000    0.05605    0.18522 =
         0.08264   -0.02178   -0.00677    0.02866
AFIX  43
H12   2    0.322244    0.671100    0.562740    11.00000   -1.20000
AFIX   0
C13   1    0.273790    0.900219    0.502317    11.00000    0.05401    0.19692 =
         0.07449    0.02545   -0.00633   -0.02663
AFIX  43
H13   2    0.297377    0.987693    0.449073    11.00000   -1.20000
AFIX   0
C14   1    0.224116    0.961372    0.512022    11.00000    0.06603    0.10253 =
         0.07122    0.02943   -0.01173   -0.01528
AFIX  43
H14   2    0.214307    1.090524    0.466246    11.00000   -1.20000
AFIX   0
HKLF 4
REM  rt3
REM R1 =  0.0338 for    2087 Fo > 4sig(Fo)  and  0.0363 for all    2246 data
REM    165 parameters refined using      0 restraints
END
WGHT      0.0507      0.1542
REM Highest difference peak  0.104,  deepest hole -0.181,  1-sigma level  0.042
Q1    1   0.0020  1.1042  0.2949  11.00000  0.05    0.10
;
_shelx_res_checksum     25321
data_New_Global_Publ_Block
_journal_data_validation_number     ?
_journal_date_recd_electronic     2015-07-07
_journal_date_accepted     2015-07-12
_journal_name_full     'Acta Crystallographica, Section E'
_journal_year     2015
_journal_volume     71
_journal_issue      8
_journal_page_first     o582
_journal_page_last     o583
_journal_paper_category     HO
_journal_paper_doi     10.1107/S2056989015013353
_journal_coeditor_code     HG5452
_publ_contact_author_name
;
Ignez Caracelli
;
_publ_contact_author_address
;
Departmento de F\'isica
Universidade Federal de S\~ao Carlos,
13565-905 S\~ao Carlos
SP
Brazil
;
_publ_contact_author_email     'julio@power.ufscar.br'
_publ_contact_author_fax     '551633518350'
_publ_contact_author_phone     '551633519741'
_publ_section_title
;
Crystal structure of 1-benzyl-2-hydroxy-5-oxopyrrolidin-3-yl acetate
;
_publ_section_title_footnote     .
loop_
    _publ_author_name
    _publ_author_footnote
    _publ_author_address
    'Caracelli, Ignez' .
;
Departmento de F\'isica
Universidade Federal de S\~ao Carlos,
13565-905 S\~ao Carlos
SP
Brazil
;
    'Zukerman-Schpector, Julio' .
;
Departmento de Qu\'imica
Universidade Federal de S\~ao Carlos,
13565-905 S\~ao Carlos
SP
Brazil
;
    "Stefani, H\'elio A." .
;
Departamento de Farm\'acia,
Faculdade de Ci\^encias Farmac\^euticas,
Universidade de S\~ao Paulo,
05508-900 S\~ao Paulo-SP
Brazil
;
    'Ali, Bakhat' .
;
Departamento de Farm\'acia,
Faculdade de Ci\^encias Farmac\^euticas,
Universidade de S\~ao Paulo,
05508-900 S\~ao Paulo-SP
Brazil
;
    'Tiekink, Edward R. T.' .
;
Department of Chemistry, University of Malaya,
50603 Kuala Lumpur, Malaysia
;
