# Supplementary material for: Crystal structure of 1-benzyl-2-hy­droxy-5-oxopyrrolidin-3-yl acetate
Source: Acta Crystallogr E Crystallogr Commun. 2015 Jul 17;71(Pt 8):o582–3. doi: 10.1107/S2056989015013353 (PMC4571408; doi:10.1107/S2056989015013353)
Supplement: Supplementary file 2 [file e-71-0o582-Isup2.hkl]

data_I                                                                          
_shelx_title ' rt3'                                                             
_shelx_refln_list_code          4                                               
_shelx_F_calc_maximum      155.98                                               
_exptl_crystal_F_000       528.00                                               
_reflns_d_resolution_high  0.8304                                               
                                                                                
loop_                                                                           
 _space_group_symop_operation_xyz                                               
 'x, y, z'                                                                      
 '-x+1/2, -y, z+1/2'                                                            
 'x+1/2, -y+1/2, -z'                                                            
 '-x, y+1/2, -z+1/2'                                                            
                                                                                
_cell_length_a    26.5040                                                       
_cell_length_b     6.3668                                                       
_cell_length_c     7.6040                                                       
_cell_angle_alpha  90.000                                                       
_cell_angle_beta   90.000                                                       
_cell_angle_gamma  90.000                                                       
                                                                                
_shelx_F_squared_multiplier     1.000                                           
                                                                                
loop_                                                                           
 _refln_index_h                                                                 
 _refln_index_k                                                                 
 _refln_index_l                                                                 
 _refln_F_squared_calc                                                          
 _refln_F_squared_meas                                                          
 _refln_F_squared_sigma                                                         
 _refln_observed_status                                                         
   4   0   0        802.84        841.81        15.35 o                         
   6   0   0      24329.39      20374.83       262.37 o                         
   8   0   0        497.59        468.77         4.62 o                         
  10   0   0       2868.98       2963.92        29.15 o                         
  12   0   0        359.04        386.92         6.35 o                         
  14   0   0         83.74         96.42         2.05 o                         
  18   0   0        307.46        378.53         6.55 o                         
  20   0   0        445.61        452.23         7.78 o                         
  22   0   0         80.80         83.73         2.25 o                         
  24   0   0        143.37        144.53         3.28 o                         
  26   0   0        154.42        154.77         3.68 o                         
  28   0   0          8.66         19.04         1.23 o                         
   1   1   0       1113.68        991.16        11.43 o                         
   2   1   0       3884.18       3461.46        30.16 o                         
   3   1   0        182.96        157.11         1.35 o                         
   4   1   0       1267.21       1160.36        10.49 o                         
   5   1   0        883.67        825.66         9.18 o                         
   6   1   0        399.19        400.89         3.92 o                         
   7   1   0        930.61        854.23         8.47 o                         
   8   1   0       1124.88       1085.12        10.65 o                         
   9   1   0         83.75         86.16         1.05 o                         
  10   1   0         10.41          9.79         0.35 o                         
  11   1   0         76.93         91.30         1.10 o                         
  12   1   0          7.30          4.85         0.24 o                         
  13   1   0        201.73        210.85         3.19 o                         
  14   1   0       2082.09       2139.07        25.43 o                         
  15   1   0         84.35         95.81         1.12 o                         
  16   1   0        243.89        215.84         2.13 o                         
  17   1   0         31.45         33.95         0.64 o                         
  18   1   0          2.00          2.76         0.72 o                         
  19   1   0         12.46          8.15         0.72 o                         
  20   1   0          3.94          4.50         0.61 o                         
  21   1   0        468.91        460.99         5.65 o                         
  22   1   0        187.24        178.62         2.68 o                         
  23   1   0         11.53          8.32         1.02 o                         
  24   1   0         11.76          9.75         0.58 o                         
  25   1   0         27.67         24.67         0.87 o                         
  26   1   0          3.96          5.32         1.02 o                         
  27   1   0         53.46         50.26         1.30 o                         
  28   1   0          1.54          2.19         0.43 o                         
  29   1   0          2.81          3.79         0.58 o                         
  30   1   0          2.81          5.35         0.58 o                         
  31   1   0          0.11          0.51         0.51 o                         
   2   2   0        271.03        264.09         4.71 o                         
   3   2   0       1110.27       1115.12         8.84 o                         
   4   2   0        181.00        176.05         1.72 o                         
   5   2   0         36.10         38.42         0.45 o                         
   6   2   0         37.33         36.90         0.50 o                         
   7   2   0       1495.98       1445.17        14.14 o                         
   8   2   0       2440.47       2481.97        24.23 o                         
   9   2   0        553.58        584.72         5.76 o                         
  10   2   0          0.03          0.96         0.71 o                         
  11   2   0         24.78         26.13         0.93 o                         
  12   2   0         86.11        107.40         1.41 o                         
  13   2   0        243.47        260.85         2.85 o                         
  14   2   0          0.57          2.79         0.61 o                         
  15   2   0        269.80        262.50         2.48 o                         
  16   2   0          7.05          7.09         0.35 o                         
  17   2   0         39.25         34.97         0.60 o                         
  18   2   0          1.17          1.93         0.36 o                         
  19   2   0        119.57        104.64         1.74 o                         
  20   2   0        230.09        239.84         3.58 o                         
  21   2   0         90.25         89.85         1.66 o                         
  22   2   0         46.75         44.08         1.08 o                         
  23   2   0         86.94         82.18         2.66 o                         
  24   2   0          8.66          8.73         0.58 o                         
  25   2   0         38.70         38.78         1.84 o                         
  26   2   0         31.87         30.81         1.01 o                         
  27   2   0         13.71         10.91         0.82 o                         
  28   2   0          3.98          4.91         0.58 o                         
  29   2   0          9.21          7.88         0.72 o                         
  30   2   0          0.94          1.90         0.49 o                         
   2   3   0       1278.27       1339.38        25.59 o                         
   3   3   0        225.68        214.27         2.65 o                         
   4   3   0          0.15         -0.20         0.20 o                         
   5   3   0          6.82         11.57         0.51 o                         
   6   3   0        383.32        412.91         6.75 o                         
   7   3   0         26.25         35.59         0.97 o                         
   8   3   0        345.45        362.35         4.05 o                         
   9   3   0          8.70          4.18         0.41 o                         
  10   3   0         65.78         72.29         0.95 o                         
  11   3   0         29.98         26.89         0.79 o                         
  12   3   0        160.31        159.03         2.03 o                         
  13   3   0        593.36        601.85         7.82 o                         
  14   3   0          5.20          6.62         0.38 o                         
  16   3   0         28.22         26.66         0.62 o                         
  17   3   0         14.58         13.57         1.08 o                         
  18   3   0          1.26          2.07         0.34 o                         
  19   3   0        140.99        137.05         2.24 o                         
  20   3   0         22.14         27.23         1.23 o                         
  21   3   0         53.55         55.48         1.84 o                         
  22   3   0          0.59          1.36         0.34 o                         
  23   3   0         20.72         23.67         0.87 o                         
  25   3   0          0.80          0.00         0.41 o                         
  26   3   0          0.15          1.43         0.61 o                         
  27   3   0          7.25          8.39         1.02 o                         
  28   3   0          0.10         -0.20         0.61 o                         
  29   3   0          0.64          0.41         0.61 o                         
   0   4   0        506.72        539.23         8.19 o                         
   1   4   0        177.91        185.52         2.30 o                         
   2   4   0          1.50          1.64         0.20 o                         
   3   4   0          7.28         13.51         0.61 o                         
   4   4   0          0.57          0.41         0.20 o                         
   5   4   0          0.05          0.00         0.20 o                         
   6   4   0        118.95        122.63         2.66 o                         
   7   4   0         42.62         39.86         0.68 o                         
   8   4   0        388.57        366.63         7.88 o                         
   9   4   0          0.39          0.82         0.31 o                         
  10   4   0        107.15        113.84         1.34 o                         
  11   4   0        155.03        166.54         3.98 o                         
  12   4   0          1.92          3.27         0.26 o                         
  13   4   0         51.00         45.76         0.77 o                         
  14   4   0        182.39        168.57         1.98 o                         
  15   4   0         97.28         99.81         1.57 o                         
  16   4   0        162.72        163.36         2.01 o                         
  17   4   0         11.04         11.83         0.50 o                         
  18   4   0         14.57         16.07         0.64 o                         
  19   4   0         11.08         10.98         0.58 o                         
  20   4   0          2.71          3.68         0.61 o                         
  21   4   0         53.79         55.27         1.64 o                         
  22   4   0          0.00         -0.20         0.41 o                         
  23   4   0          0.03         -0.41         0.41 o                         
  24   4   0          0.00          0.00         0.41 o                         
  25   4   0          7.43          8.39         0.82 o                         
  26   4   0          1.57          1.43         0.61 o                         
  27   4   0          0.38          0.61         0.61 o                         
   1   5   0         28.49         26.41         0.82 o                         
   2   5   0         45.26         40.33         1.23 o                         
   3   5   0        247.82        240.75         4.71 o                         
   4   5   0         28.79         32.35         1.23 o                         
   5   5   0          5.36          8.80         0.82 o                         
   6   5   0        337.59        332.06         6.55 o                         
   7   5   0        151.22        149.52         2.11 o                         
   8   5   0        119.10        107.38         1.62 o                         
   9   5   0         47.12         45.68         0.87 o                         
  10   5   0         89.96         80.52         2.05 o                         
  11   5   0          0.28          1.23         0.34 o                         
  12   5   0        135.99        136.07         2.21 o                         
  13   5   0         29.71         30.01         1.84 o                         
  14   5   0        219.67        205.77         3.09 o                         
  15   5   0        159.82        159.76         3.89 o                         
  16   5   0         30.24         27.90         0.98 o                         
  17   5   0          9.16         11.26         0.64 o                         
  18   5   0         10.86         11.46         0.82 o                         
  19   5   0          0.00          0.20         0.41 o                         
   0   6   0          0.24          0.41         0.41 o                         
   1   6   0        237.21        211.91         2.90 o                         
   2   6   0          1.03          1.02         0.18 o                         
   3   6   0          2.11          3.48         0.61 o                         
   4   6   0         62.61         60.39         1.84 o                         
   5   6   0         90.46         89.67         2.46 o                         
   6   6   0         34.36         33.78         1.43 o                         
   7   6   0        178.26        167.25         2.41 o                         
   8   6   0        101.22        104.93         3.28 o                         
  10   6   0          8.47          9.17         0.53 o                         
  11   6   0          1.46          0.82         0.51 o                         
  12   6   0         22.06         22.08         1.13 o                         
  13   6   0         10.49         11.96         0.53 o                         
  14   6   0          2.97          3.28         0.37 o                         
  15   6   0          2.87          1.94         0.37 o                         
  16   6   0          6.98          6.76         0.53 o                         
  17   6   0          2.00          1.84         0.41 o                         
  18   6   0          2.84          3.89         0.61 o                         
  19   6   0         53.26         54.86         1.84 o                         
   1   7   0          2.81          2.36         0.29 o                         
   2   7   0         11.91         12.26         0.51 o                         
   3   7   0          7.60          5.05         0.34 o                         
   4   7   0          5.62          6.21         0.41 o                         
   5   7   0          9.41         10.03         0.82 o                         
   6   7   0         27.44         29.99         0.71 o                         
   7   7   0         17.00         16.19         0.53 o                         
   8   7   0          0.06          0.41         0.41 o                         
   9   7   0          5.32          6.81         0.41 o                         
  10   7   0          0.13         -0.05         0.31 o                         
  11   7   0          0.16          0.57         0.34 o                         
  12   7   0          0.11          0.16         0.34 o                         
  13   7   0         35.19         37.61         1.02 o                         
   1   0   1       3170.23       2989.32        50.14 o                         
   2   0   1       1117.41       1115.56         8.89 o                         
   3   0   1        179.04        184.35         1.50 o                         
   4   0   1       1090.07       1017.55         7.33 o                         
   5   0   1       8396.93       7498.37        57.79 o                         
   6   0   1       3641.16       3424.35        23.44 o                         
   7   0   1       3968.53       3798.27        26.06 o                         
   8   0   1        598.35        582.29         4.41 o                         
   9   0   1         48.56         45.58         0.64 o                         
  10   0   1         23.03         21.01         0.60 o                         
  11   0   1         28.20         29.91         0.45 o                         
  12   0   1        571.91        562.59         6.37 o                         
  13   0   1        198.49        228.30         2.90 o                         
  14   0   1         38.77         39.31         0.87 o                         
  15   0   1        246.89        241.98         3.04 o                         
  16   0   1         24.50         28.87         0.72 o                         
  17   0   1         33.08         34.81         0.87 o                         
  18   0   1          2.51          2.87         0.34 o                         
  19   0   1        114.31         98.68         1.74 o                         
  20   0   1         25.58         25.30         0.79 o                         
  21   0   1         11.19         10.23         0.72 o                         
  22   0   1         25.50         25.40         0.87 o                         
  23   0   1          0.01         -0.29         0.29 o                         
  24   0   1          0.03         -0.29         0.29 o                         
  25   0   1          7.90          7.98         0.58 o                         
  26   0   1         20.41         20.76         1.94 o                         
  27   0   1          5.13          4.92         0.58 o                         
  28   0   1          6.56          6.14         0.58 o                         
  29   0   1          0.69          1.85         0.43 o                         
  30   0   1         11.28         14.75         0.87 o                         
  31   0   1          0.51         -0.20         0.43 o                         
 -31   1   1          0.88          1.43         0.43 o                         
 -30   1   1          1.30          1.66         0.43 o                         
 -29   1   1          6.71          5.65         0.58 o                         
 -28   1   1         15.59         14.97         0.79 o                         
 -27   1   1          8.61          7.19         0.64 o                         
 -26   1   1          5.27          5.63         0.58 o                         
 -25   1   1         38.97         37.99         1.16 o                         
 -24   1   1         21.46         19.99         0.79 o                         
 -23   1   1         64.86         63.71         1.64 o                         
 -22   1   1         72.97         69.82         1.45 o                         
 -21   1   1          1.52          1.64         0.72 o                         
 -20   1   1        127.65        125.41         2.03 o                         
 -19   1   1         14.43         13.22         0.58 o                         
 -18   1   1         26.63         26.82         0.72 o                         
 -17   1   1        189.65        178.11         2.11 o                         
 -16   1   1        225.33        222.55         2.47 o                         
 -15   1   1        137.38        143.83         2.53 o                         
 -14   1   1        559.21        577.42         8.33 o                         
 -13   1   1        134.98        141.22         1.65 o                         
 -12   1   1        824.98        817.44         7.48 o                         
 -11   1   1        118.89        114.35         1.34 o                         
 -10   1   1         51.58         47.79         0.60 o                         
  -9   1   1       2036.07       2038.04        30.17 o                         
  -8   1   1        378.59        373.94         3.17 o                         
  -7   1   1        462.03        463.60         3.42 o                         
  -6   1   1        903.25        854.34         7.97 o                         
  -5   1   1        321.26        300.31         2.27 o                         
  -4   1   1       2358.54       2304.33        25.61 o                         
  -3   1   1       1998.42       1895.34        14.80 o                         
  -2   1   1       7769.15       6913.67        66.32 o                         
  -1   1   1       2931.65       2728.98        20.68 o                         
   0   1   1        208.25        199.72         1.40 o                         
   1   1   1       2932.45       2701.10        36.96 o                         
   2   1   1       7768.14       6902.73        77.15 o                         
   3   1   1       1999.14       1902.17        14.40 o                         
   4   1   1       2360.28       2255.44        18.85 o                         
   5   1   1        320.75        296.16         3.22 o                         
   6   1   1        904.52        860.37         7.90 o                         
   7   1   1        462.90        464.32         4.59 o                         
   8   1   1        378.61        374.60         3.20 o                         
   9   1   1       2035.47       2029.10        16.93 o                         
  10   1   1         51.71         47.93         0.64 o                         
  11   1   1        118.96        115.40         1.22 o                         
  12   1   1        825.29        821.97         6.87 o                         
  13   1   1        135.42        140.61         1.57 o                         
  14   1   1        559.72        586.39         8.72 o                         
  15   1   1        137.39        144.37         1.83 o                         
  16   1   1        225.58        224.31         2.21 o                         
  17   1   1        189.56        181.42         2.11 o                         
  18   1   1         26.63         28.08         0.79 o                         
  19   1   1         14.46         13.13         0.61 o                         
  20   1   1        127.46        127.14         3.79 o                         
  21   1   1          1.52          1.58         0.41 o                         
  22   1   1         72.95         69.20         1.45 o                         
  23   1   1         64.93         63.88         1.45 o                         
  24   1   1         21.48         18.22         0.79 o                         
  25   1   1         38.93         35.53         1.01 o                         
  26   1   1          5.27          5.22         0.58 o                         
  27   1   1          8.59          7.41         1.33 o                         
  28   1   1         15.56         12.93         0.72 o                         
  29   1   1          6.71          7.98         0.72 o                         
  30   1   1          1.29          3.18         0.58 o                         
  31   1   1          0.87          1.33         0.43 o                         
 -30   2   1         19.75         18.60         0.93 o                         
 -29   2   1          4.10          3.79         0.58 o                         
 -28   2   1         25.64         24.83         1.23 o                         
 -27   2   1         16.88         15.20         0.79 o                         
 -26   2   1          3.38          3.52         0.49 o                         
 -25   2   1        191.82        177.61         2.82 o                         
 -24   2   1         43.31         41.15         1.16 o                         
 -23   2   1         26.23         25.70         0.87 o                         
 -22   2   1        100.11        100.19         1.81 o                         
 -21   2   1         21.16         21.19         0.92 o                         
 -20   2   1         58.51         63.57         1.30 o                         
 -19   2   1        158.70        155.01         2.24 o                         
 -18   2   1          3.48          4.81         0.43 o                         
 -17   2   1         13.20         12.38         0.42 o                         
 -16   2   1        137.42        147.33         1.77 o                         
 -15   2   1         37.59         43.75         0.66 o                         
 -14   2   1        462.62        452.56         3.99 o                         
 -13   2   1         32.68         31.73         0.53 o                         
 -12   2   1        750.71        771.18         7.65 o                         
 -11   2   1        259.47        240.11         3.05 o                         
 -10   2   1        674.33        710.13         7.05 o                         
  -9   2   1         24.18         24.72         0.50 o                         
  -8   2   1        739.60        744.55         6.17 o                         
  -7   2   1        573.03        590.88         5.91 o                         
  -6   2   1        441.79        426.76         4.36 o                         
  -5   2   1        620.91        653.26         6.34 o                         
  -4   2   1        669.69        670.14         6.96 o                         
  -3   2   1        159.48        164.27         1.92 o                         
  -2   2   1        917.28        919.40        16.17 o                         
  -1   2   1       1381.38       1424.03        24.98 o                         
   0   2   1          1.06          2.13         0.41 o                         
   1   2   1       1381.67       1406.02        25.39 o                         
   2   2   1        918.30        903.84        17.61 o                         
   3   2   1        159.42        164.44         1.60 o                         
   4   2   1        669.07        675.63         6.22 o                         
   5   2   1        620.81        647.22         5.46 o                         
   6   2   1        441.68        425.11         3.56 o                         
   7   2   1        572.45        609.74         5.01 o                         
   8   2   1        740.42        752.33         6.23 o                         
   9   2   1         24.06         25.12         0.43 o                         
  10   2   1        674.43        717.30         6.01 o                         
  11   2   1        259.56        233.71         2.21 o                         
  12   2   1        750.60        776.56         6.54 o                         
  13   2   1         32.62         32.38         0.63 o                         
  14   2   1        462.77        461.02         4.74 o                         
  15   2   1         37.42         43.23         0.81 o                         
  16   2   1        137.45        145.94         1.88 o                         
  17   2   1         13.22         12.17         0.47 o                         
  18   2   1          3.47          4.20         0.43 o                         
  19   2   1        158.47        152.86         2.24 o                         
  20   2   1         58.52         62.37         1.33 o                         
  21   2   1         21.18         20.20         0.79 o                         
  22   2   1        100.21         97.67         1.74 o                         
  23   2   1         26.22         25.17         1.54 o                         
  24   2   1         43.24         41.36         1.16 o                         
  25   2   1        191.84        184.97         2.82 o                         
  26   2   1          3.37          5.52         1.02 o                         
  27   2   1         16.91         15.97         0.79 o                         
  28   2   1         25.60         24.27         1.01 o                         
  29   2   1          4.11          4.26         0.58 o                         
  30   2   1         19.72         19.50         1.02 o                         
 -29   3   1          7.01          9.42         1.02 o                         
 -28   3   1          2.36          2.05         0.61 o                         
 -27   3   1         25.74         23.75         1.43 o                         
 -26   3   1         18.86         18.83         1.23 o                         
 -25   3   1          1.68          2.25         0.61 o                         
 -24   3   1          0.28          0.82         0.61 o                         
 -23   3   1         11.59         10.03         0.82 o                         
 -22   3   1         13.56         13.51         1.02 o                         
 -21   3   1         16.30         11.67         0.82 o                         
 -20   3   1         12.72         14.33         1.02 o                         
 -19   3   1        138.68        131.43         2.03 o                         
 -18   3   1         88.02         94.81         1.88 o                         
 -17   3   1         13.97         13.79         0.65 o                         
 -16   3   1         40.24         39.14         1.12 o                         
 -15   3   1         62.22         57.93         0.98 o                         
 -14   3   1         26.50         30.30         0.62 o                         
 -13   3   1         13.83         11.56         0.38 o                         
 -12   3   1         87.00         84.52         1.17 o                         
 -11   3   1         89.36         91.20         1.38 o                         
 -10   3   1        238.32        244.41         2.58 o                         
  -9   3   1         41.34         51.22         0.88 o                         
  -8   3   1        273.26        305.38         3.12 o                         
  -7   3   1        174.79        174.16         1.86 o                         
  -6   3   1         18.16         20.60         0.27 o                         
  -5   3   1        315.58        335.33         4.27 o                         
  -4   3   1         47.60         47.90         1.23 o                         
  -3   3   1        182.31        181.18         3.48 o                         
  -2   3   1        150.21        166.64         3.07 o                         
  -1   3   1       1329.29       1377.36        24.16 o                         
   0   3   1        272.50        295.41         5.12 o                         
   3   3   1        182.40        184.02         1.80 o                         
   4   3   1         47.40         49.11         0.68 o                         
   5   3   1        315.11        330.82         3.93 o                         
   6   3   1         18.12         19.65         0.49 o                         
   7   3   1        174.88        176.84         1.59 o                         
   8   3   1        273.18        304.38         2.64 o                         
   9   3   1         41.28         51.72         1.15 o                         
  10   3   1        238.06        242.95         2.23 o                         
  11   3   1         89.36         91.26         1.03 o                         
  12   3   1         86.86         85.97         1.03 o                         
  13   3   1         13.78         11.57         0.35 o                         
  14   3   1         26.52         30.28         0.65 o                         
  15   3   1         62.28         58.86         0.98 o                         
  16   3   1         40.29         39.02         0.81 o                         
  17   3   1         14.04         12.79         0.56 o                         
  18   3   1         88.07         93.71         1.66 o                         
  19   3   1        138.59        133.42         2.16 o                         
  20   3   1         12.79         13.92         0.82 o                         
  21   3   1         16.45         11.26         0.82 o                         
  22   3   1         13.56         12.97         0.82 o                         
  23   3   1         11.60         13.11         0.64 o                         
  24   3   1          0.29         -0.29         0.29 o                         
  25   3   1          1.67          3.48         0.82 o                         
  26   3   1         18.88         16.49         0.87 o                         
  27   3   1         25.83         22.93         1.23 o                         
  28   3   1          2.35          2.05         0.61 o                         
  29   3   1          7.03          5.94         0.82 o                         
 -27   4   1          0.70          0.61         0.61 o                         
 -26   4   1          5.81          7.98         0.82 o                         
 -25   4   1          0.20          0.41         0.41 o                         
 -24   4   1          2.74          2.66         0.61 o                         
 -23   4   1          4.15          2.87         0.61 o                         
 -22   4   1          3.47          4.71         0.61 o                         
 -21   4   1         15.97         17.20         1.02 o                         
 -20   4   1          5.13          4.09         0.61 o                         
 -19   4   1         78.94         76.97         1.84 o                         
 -18   4   1          9.04          8.60         0.49 o                         
 -17   4   1         90.31         85.84         1.32 o                         
 -16   4   1         57.99         59.51         1.05 o                         
 -15   4   1         38.60         36.88         0.71 o                         
 -14   4   1         58.10         58.55         0.95 o                         
 -13   4   1        298.01        296.52         4.19 o                         
 -12   4   1         47.66         42.85         0.98 o                         
 -11   4   1         18.76         18.99         0.64 o                         
 -10   4   1          5.18          5.12         0.34 o                         
  -9   4   1        164.97        160.96         2.30 o                         
  -8   4   1         68.81         71.58         1.13 o                         
  -7   4   1         71.50         68.51         1.13 o                         
  -6   4   1         20.26         19.39         0.49 o                         
  -5   4   1        189.04        208.00         4.09 o                         
  -4   4   1         32.10         37.26         1.02 o                         
  -3   4   1        324.92        335.33         6.14 o                         
  -2   4   1          6.75          8.60         0.41 o                         
  -1   4   1        238.89        228.47         4.09 o                         
   0   4   1         82.05         73.09         1.43 o                         
   3   4   1        325.39        334.31         6.14 o                         
   4   4   1         32.08         35.21         1.23 o                         
   5   4   1        188.78        203.08         4.09 o                         
   6   4   1         20.28         18.95         0.58 o                         
   7   4   1         71.36         68.68         2.05 o                         
   8   4   1         68.72         70.71         0.75 o                         
   9   4   1        165.03        159.94         1.53 o                         
  10   4   1          5.17          5.67         0.24 o                         
  11   4   1         18.78         19.21         0.48 o                         
  12   4   1         47.75         43.47         0.64 o                         
  13   4   1        297.72        292.24         3.15 o                         
  14   4   1         57.99         59.83         0.95 o                         
  15   4   1         38.74         36.56         0.84 o                         
  16   4   1         58.10         59.92         1.63 o                         
  17   4   1         90.36         84.48         1.51 o                         
  18   4   1          9.00          8.01         0.49 o                         
  19   4   1         78.81         73.91         1.43 o                         
  20   4   1          5.12          4.09         0.61 o                         
  21   4   1         15.92         16.17         1.02 o                         
  22   4   1          3.46          4.30         0.61 o                         
  23   4   1          4.16          4.30         0.61 o                         
  24   4   1          2.72          3.48         0.61 o                         
  25   4   1          0.20          0.61         0.61 o                         
  26   4   1          5.79          6.35         0.82 o                         
  27   4   1          0.70          0.61         0.61 o                         
 -18   5   1          3.91          3.07         0.61 o                         
 -17   5   1         17.09         18.36         0.79 o                         
 -16   5   1         14.52         14.15         0.68 o                         
 -15   5   1          3.36          3.41         0.49 o                         
 -14   5   1          1.13          0.86         0.34 o                         
 -13   5   1         18.53         16.96         0.64 o                         
 -12   5   1          4.27          3.62         0.34 o                         
 -11   5   1         83.11         83.17         1.47 o                         
 -10   5   1         78.84         77.47         1.43 o                         
  -9   5   1         85.60         81.85         1.43 o                         
  -8   5   1         84.97         82.49         1.32 o                         
  -7   5   1         32.51         33.39         0.68 o                         
  -6   5   1         41.45         39.65         0.83 o                         
  -5   5   1        134.37        126.93         2.87 o                         
  -4   5   1         34.72         37.05         1.23 o                         
  -3   5   1          9.53          9.62         0.61 o                         
  -2   5   1         45.17         46.06         1.23 o                         
  -1   5   1        185.84        186.50         3.68 o                         
   0   5   1          2.53          2.46         0.41 o                         
   1   5   1        186.30        189.32         2.53 o                         
   2   5   1         45.31         47.09         1.43 o                         
   3   5   1          9.60          9.21         0.61 o                         
   4   5   1         34.65         38.90         1.23 o                         
   5   5   1        134.26        124.88         2.87 o                         
   6   5   1         41.38         41.76         1.43 o                         
   7   5   1         32.64         34.60         1.43 o                         
   8   5   1         85.04         84.34         2.25 o                         
   9   5   1         85.70         80.12         1.74 o                         
  10   5   1         78.82         76.38         1.32 o                         
  11   5   1         83.17         82.10         1.94 o                         
  12   5   1          4.26          3.28         0.37 o                         
  13   5   1         18.51         16.44         0.68 o                         
  14   5   1          1.13          0.70         0.41 o                         
  15   5   1          3.35          3.35         0.61 o                         
  16   5   1         14.51         13.98         0.68 o                         
  17   5   1         17.06         19.45         1.02 o                         
  18   5   1          3.92          3.68         0.61 o                         
  19   5   1         26.07         24.76         0.79 o                         
  20   5   1          2.05          2.52         0.34 o                         
  21   5   1         22.15         21.09         1.02 o                         
  22   5   1          1.28          2.25         0.41 o                         
  23   5   1          0.26          0.82         0.41 o                         
 -17   6   1         26.19         28.05         1.23 o                         
 -16   6   1          1.39          1.93         0.61 o                         
 -15   6   1         22.25         25.18         0.83 o                         
 -14   6   1          7.25          6.26         0.53 o                         
 -13   6   1        132.02        136.32         2.26 o                         
 -12   6   1          3.04          4.95         0.49 o                         
 -11   6   1        109.03        109.45         1.92 o                         
 -10   6   1         28.59         31.40         1.54 o                         
  -9   6   1         83.77         87.40         1.47 o                         
  -8   6   1         11.40         13.70         1.02 o                         
  -7   6   1        191.98        200.07         3.38 o                         
  -6   6   1         57.10         56.94         1.13 o                         
  -5   6   1          8.26          7.37         0.82 o                         
  -4   6   1         22.79         20.27         1.02 o                         
  -3   6   1         54.49         54.25         1.64 o                         
  -2   6   1         49.61         52.00         1.43 o                         
  -1   6   1         65.70         65.51         1.64 o                         
   0   6   1        102.18         95.71         1.51 o                         
   1   6   1         65.90         66.47         1.22 o                         
   2   6   1         49.63         48.54         0.93 o                         
   3   6   1         54.48         50.77         1.64 o                         
   4   6   1         22.75         21.50         1.02 o                         
   5   6   1          8.27          7.37         0.82 o                         
   6   6   1         57.13         61.21         1.84 o                         
   7   6   1        192.35        200.83         4.50 o                         
   8   6   1         11.38         15.76         1.23 o                         
   9   6   1         83.78         90.08         2.66 o                         
  10   6   1         28.57         31.12         1.43 o                         
  11   6   1        109.05        108.58         3.48 o                         
  12   6   1          3.02          4.34         0.51 o                         
  13   6   1        132.02        131.12         2.26 o                         
  14   6   1          7.26          7.63         0.53 o                         
  15   6   1         22.27         24.64         0.83 o                         
  16   6   1          1.38          1.23         0.41 o                         
  17   6   1         26.16         27.84         1.23 o                         
  18   6   1          5.04          5.73         0.61 o                         
  19   6   1          8.02          7.98         0.82 o                         
 -12   7   1          0.06          0.61         0.34 o                         
 -11   7   1         14.54         16.51         0.68 o                         
 -10   7   1          0.97          0.45         0.34 o                         
  -9   7   1          4.57          3.72         0.34 o                         
  -8   7   1          7.56          8.39         0.49 o                         
  -7   7   1          7.06          8.01         0.51 o                         
  -6   7   1          3.21          3.05         0.51 o                         
  -5   7   1          6.38          6.98         0.61 o                         
  -4   7   1          6.84          5.73         0.61 o                         
  -3   7   1         11.53          9.98         0.49 o                         
  -2   7   1          3.54          2.97         0.29 o                         
  -1   7   1          8.29          7.69         0.43 o                         
   0   7   1          2.86          2.39         0.31 o                         
   1   7   1          8.29          7.46         0.82 o                         
   2   7   1          3.54          3.01         0.34 o                         
   3   7   1         11.54          9.90         0.49 o                         
   4   7   1          6.82          5.94         0.82 o                         
   5   7   1          6.38          7.57         0.82 o                         
   6   7   1          3.19          3.89         0.61 o                         
   7   7   1          7.04          7.98         0.82 o                         
   8   7   1          7.55          9.01         1.02 o                         
   9   7   1          4.57          4.09         0.82 o                         
  10   7   1          0.97          0.00         0.61 o                         
  11   7   1         14.55         15.15         1.23 o                         
  12   7   1          0.06          0.36         0.31 o                         
   0   0   2      10410.19       9658.15       217.72 o                         
   1   0   2       1877.94       1740.16        16.36 o                         
   2   0   2        182.19        216.22         2.76 o                         
   3   0   2       6733.69       6333.39        54.16 o                         
   4   0   2         63.55         65.60         0.69 o                         
   5   0   2        115.07        104.15         0.93 o                         
   6   0   2       1605.45       1562.05        13.41 o                         
   7   0   2        424.59        465.46         4.05 o                         
   8   0   2          0.26          0.31         0.14 o                         
   9   0   2          8.42          6.61         0.37 o                         
  10   0   2        315.35        326.29         3.52 o                         
  11   0   2         50.07         56.00         1.01 o                         
  12   0   2        550.94        581.95         9.01 o                         
  13   0   2        456.20        459.82         6.04 o                         
  14   0   2         56.84         50.26         1.01 o                         
  15   0   2         34.22         32.89         0.66 o                         
  16   0   2        182.50        178.04         2.05 o                         
  17   0   2        458.81        428.00         5.21 o                         
  18   0   2        500.89        497.51         5.94 o                         
  19   0   2        169.63        163.69         2.46 o                         
  20   0   2         26.33         24.77         0.87 o                         
  21   0   2        250.03        236.16         3.33 o                         
  22   0   2        120.67        114.24         2.03 o                         
  23   0   2        134.79        126.72         2.17 o                         
  24   0   2         34.83         33.18         1.01 o                         
  25   0   2         19.07         19.93         1.23 o                         
  26   0   2          1.62          0.82         0.43 o                         
  27   0   2         22.80         21.91         0.87 o                         
  28   0   2          3.47          3.28         0.58 o                         
  29   0   2         30.26         26.82         1.01 o                         
  30   0   2          7.00          7.79         0.92 o                         
  31   0   2          0.36          0.82         0.43 o                         
 -30   1   2          1.03          1.15         1.23 o                         
 -29   1   2         18.89         20.46         1.33 o                         
 -28   1   2         24.76         26.01         1.01 o                         
 -27   1   2         29.71         24.88         1.01 o                         
 -26   1   2          5.23          5.54         0.58 o                         
 -25   1   2         21.80         21.19         0.87 o                         
 -24   1   2         36.32         36.34         1.01 o                         
 -23   1   2         70.43         63.24         1.43 o                         
 -22   1   2         61.66         55.59         1.30 o                         
 -21   1   2        138.90        130.63         3.99 o                         
 -20   1   2         30.90         34.57         0.93 o                         
 -19   1   2        110.28        107.48         1.81 o                         
 -18   1   2        133.24        133.54         2.87 o                         
 -17   1   2        224.30        221.74         2.96 o                         
 -16   1   2         97.53         91.72         1.45 o                         
 -15   1   2         13.43         13.06         0.47 o                         
 -14   1   2        798.29        828.67         6.82 o                         
 -13   1   2        205.66        216.89         2.42 o                         
 -12   1   2        319.82        339.49         4.86 o                         
 -11   1   2        331.37        348.97         3.03 o                         
 -10   1   2        180.23        183.15         1.68 o                         
  -9   1   2        572.28        611.97         4.99 o                         
  -8   1   2       1853.44       1810.89        16.46 o                         
  -7   1   2        109.42        110.41         1.12 o                         
  -6   1   2        455.91        454.33         3.74 o                         
  -5   1   2         65.04         65.48         0.95 o                         
  -4   1   2        756.34        727.74         6.04 o                         
  -3   1   2       3755.60       3457.77        43.02 o                         
  -2   1   2       3130.40       3040.67        24.73 o                         
  -1   1   2        812.92        741.29         8.95 o                         
   0   1   2       1823.26       1775.47        14.72 o                         
   1   1   2        812.54        727.59         8.65 o                         
   2   1   2       3130.62       3000.22        27.93 o                         
   3   1   2       3755.23       3454.27        29.61 o                         
   4   1   2        756.13        741.53         7.71 o                         
   5   1   2         65.01         67.18         0.63 o                         
   6   1   2        456.75        439.03         3.76 o                         
   7   1   2        109.02        111.63         1.12 o                         
   8   1   2       1854.16       1800.00        15.67 o                         
   9   1   2        572.40        608.09         5.14 o                         
  10   1   2        179.92        182.29         1.78 o                         
  11   1   2        331.85        350.16         3.13 o                         
  12   1   2        319.80        338.02         3.10 o                         
  13   1   2        205.32        215.52         3.56 o                         
  14   1   2        797.51        841.99         7.10 o                         
  15   1   2         13.43         13.31         0.47 o                         
  16   1   2         97.33         92.51         1.34 o                         
  17   1   2        224.61        223.28         3.06 o                         
  18   1   2        133.10        131.22         2.10 o                         
  19   1   2        110.36        103.70         1.74 o                         
  20   1   2         30.82         34.01         0.93 o                         
  21   1   2        138.87        132.67         2.17 o                         
  22   1   2         61.65         53.98         1.33 o                         
  23   1   2         70.55         59.37         1.30 o                         
  24   1   2         36.27         35.94         1.01 o                         
  25   1   2         21.75         22.87         1.84 o                         
  26   1   2          5.21          4.99         0.61 o                         
  27   1   2         29.76         28.97         1.01 o                         
  28   1   2         24.73         25.59         1.01 o                         
  29   1   2         18.92         20.37         0.87 o                         
  30   1   2          1.03          0.92         0.43 o                         
 -30   2   2         41.42         42.81         1.30 o                         
 -29   2   2         11.16         11.67         0.82 o                         
 -28   2   2          6.45          9.64         0.72 o                         
 -27   2   2         10.45         10.67         1.33 o                         
 -26   2   2         15.60         17.82         0.87 o                         
 -25   2   2          7.73          9.61         0.92 o                         
 -24   2   2        176.03        167.35         2.68 o                         
 -23   2   2         12.51         12.04         0.64 o                         
 -22   2   2         33.85         30.44         1.13 o                         
 -21   2   2          3.05          4.61         0.43 o                         
 -20   2   2        112.81        110.62         2.87 o                         
 -19   2   2         14.88         15.52         0.64 o                         
 -18   2   2         70.10         65.13         1.43 o                         
 -17   2   2          0.18          0.41         0.24 o                         
 -16   2   2         21.64         23.36         0.57 o                         
 -15   2   2         42.81         45.26         0.95 o                         
 -14   2   2          7.45          9.01         0.33 o                         
 -13   2   2         63.39         66.83         0.87 o                         
 -12   2   2        108.41        108.25         1.16 o                         
 -11   2   2        410.74        436.72         6.77 o                         
 -10   2   2        321.09        342.97         3.03 o                         
  -9   2   2         29.61         29.08         0.53 o                         
  -8   2   2        556.40        579.68         4.83 o                         
  -7   2   2        372.32        383.02         3.28 o                         
  -6   2   2        222.70        218.93         1.71 o                         
  -5   2   2         34.53         39.87         0.41 o                         
  -4   2   2        948.13        858.47         6.28 o                         
  -3   2   2         27.00         26.25         0.71 o                         
  -2   2   2       1851.28       1795.19        13.07 o                         
  -1   2   2        365.36        391.31         3.64 o                         
   1   2   2        365.33        395.20         3.68 o                         
   2   2   2       1850.47       1805.31        20.44 o                         
   3   2   2         26.95         25.88         0.41 o                         
   4   2   2        948.47        868.10         6.58 o                         
   5   2   2         34.59         39.13         0.50 o                         
   6   2   2        223.32        219.23         1.96 o                         
   7   2   2        371.79        385.36         3.31 o                         
   8   2   2        555.91        579.02         4.88 o                         
   9   2   2         29.70         28.34         0.50 o                         
  10   2   2        321.14        347.24         3.08 o                         
  11   2   2        410.46        431.63         3.84 o                         
  12   2   2        108.31        107.58         1.22 o                         
  13   2   2         63.46         67.60         0.91 o                         
  14   2   2          7.39          8.30         0.35 o                         
  15   2   2         42.88         45.81         0.74 o                         
  16   2   2         21.57         24.47         0.71 o                         
  17   2   2          0.18          0.10         0.22 o                         
  18   2   2         70.11         66.16         1.26 o                         
  19   2   2         14.93         14.54         1.02 o                         
  20   2   2        113.02        116.69         2.66 o                         
  21   2   2          3.08          3.68         0.61 o                         
  22   2   2         33.74         30.45         0.93 o                         
  23   2   2         12.47         11.82         0.72 o                         
  24   2   2        175.97        166.55         2.61 o                         
  25   2   2          7.72          7.66         0.82 o                         
  26   2   2         15.61         17.22         0.79 o                         
  27   2   2         10.42          9.52         0.72 o                         
  28   2   2          6.45          9.32         0.72 o                         
  29   2   2         11.12         11.38         0.79 o                         
  30   2   2         41.41         39.92         1.30 o                         
 -28   3   2         18.46         22.31         1.43 o                         
 -27   3   2         31.83         36.64         1.64 o                         
 -26   3   2         38.33         36.03         1.64 o                         
 -25   3   2          9.89          8.39         1.02 o                         
 -24   3   2          7.35          8.80         1.02 o                         
 -23   3   2         67.51         65.72         2.05 o                         
 -22   3   2         21.52         23.95         1.23 o                         
 -21   3   2         26.94         23.13         1.23 o                         
 -20   3   2         40.45         42.17         1.43 o                         
 -19   3   2         59.98         60.39         1.84 o                         
 -18   3   2         27.18         28.66         1.23 o                         
 -17   3   2        236.69        239.92         3.44 o                         
 -16   3   2        353.19        340.04         3.75 o                         
 -15   3   2         46.25         49.75         1.06 o                         
 -14   3   2         17.90         16.82         0.57 o                         
 -13   3   2         43.19         44.40         0.86 o                         
 -12   3   2        124.74        123.85         1.83 o                         
 -11   3   2         58.23         57.15         0.89 o                         
 -10   3   2        373.69        376.88         3.87 o                         
  -9   3   2         56.73         58.48         0.85 o                         
  -8   3   2        820.66        851.61         6.90 o                         
  -7   3   2        175.45        192.63         1.69 o                         
  -6   3   2        363.54        353.80         3.75 o                         
  -5   3   2         17.53         16.64         0.61 o                         
  -4   3   2        343.15        353.00         4.56 o                         
  -3   3   2        266.44        273.30         5.12 o                         
  -2   3   2       1200.01       1261.96        20.78 o                         
  -1   3   2         44.68         38.00         0.92 o                         
   0   3   2        184.63        204.31         2.45 o                         
   1   3   2         44.47         40.22         0.64 o                         
   2   3   2       1200.81       1267.68        15.39 o                         
   3   3   2        266.33        270.69         3.17 o                         
   4   3   2        343.24        350.63         3.03 o                         
   5   3   2         17.58         16.63         0.43 o                         
   6   3   2        363.71        352.90         3.07 o                         
   7   3   2        175.25        192.30         1.80 o                         
   8   3   2        820.52        838.26         7.00 o                         
   9   3   2         56.88         58.32         0.74 o                         
  10   3   2        373.68        375.50         3.33 o                         
  11   3   2         58.18         56.69         0.78 o                         
  12   3   2        124.74        124.83         1.34 o                         
  13   3   2         43.18         43.41         0.71 o                         
  14   3   2         17.99         16.86         0.45 o                         
  15   3   2         46.31         49.05         0.81 o                         
  16   3   2        353.26        342.25         3.96 o                         
  17   3   2        236.96        246.71         3.61 o                         
  18   3   2         27.17         27.01         0.74 o                         
  19   3   2         59.86         57.72         1.94 o                         
  20   3   2         40.58         42.79         1.43 o                         
  21   3   2         26.95         24.77         1.23 o                         
  22   3   2         21.51         21.91         1.23 o                         
  23   3   2         67.58         67.35         2.05 o                         
  24   3   2          7.34          8.03         0.61 o                         
  25   3   2          9.87          9.86         0.72 o                         
  26   3   2         38.44         37.98         1.16 o                         
  27   3   2         31.80         36.25         1.16 o                         
  28   3   2         18.49         22.67         0.93 o                         
 -26   4   2          1.92          2.87         0.61 o                         
 -25   4   2          0.57          0.61         0.61 o                         
 -24   4   2          8.50          7.57         0.82 o                         
 -23   4   2         12.58         12.28         0.82 o                         
 -22   4   2          4.01          3.68         0.61 o                         
 -21   4   2         38.76         43.40         1.43 o                         
 -20   4   2         13.59         14.33         0.82 o                         
 -19   4   2         18.12         17.40         1.02 o                         
 -18   4   2         13.39         16.17         0.82 o                         
 -17   4   2         54.43         56.14         1.28 o                         
 -16   4   2         54.22         49.64         0.93 o                         
 -15   4   2         27.13         31.72         0.69 o                         
 -14   4   2        161.20        153.99         6.55 o                         
 -13   4   2         60.18         58.69         1.22 o                         
 -12   4   2         25.46         24.36         0.79 o                         
 -11   4   2         83.37         78.17         1.43 o                         
 -10   4   2         20.26         20.43         0.64 o                         
  -9   4   2         10.66         11.32         0.49 o                         
  -8   4   2         39.91         40.94         0.83 o                         
  -7   4   2         81.27         82.57         1.37 o                         
  -6   4   2        161.49        157.19         3.17 o                         
  -5   4   2         53.55         55.74         0.93 o                         
  -4   4   2          4.91          4.95         0.41 o                         
  -3   4   2          4.22          5.12         0.41 o                         
  -2   4   2         13.55         14.74         0.61 o                         
  -1   4   2        215.35        206.77         3.89 o                         
   0   4   2         50.41         50.16         1.23 o                         
   1   4   2        214.75        198.37         3.68 o                         
   2   4   2         13.51         14.33         0.41 o                         
   3   4   2          4.21          5.32         0.20 o                         
   4   4   2          4.95          4.84         0.20 o                         
   5   4   2         53.38         54.40         0.58 o                         
   6   4   2        161.54        153.90         1.43 o                         
   7   4   2         81.35         84.53         0.79 o                         
   8   4   2         39.85         40.52         0.57 o                         
   9   4   2         10.68         10.94         0.28 o                         
  10   4   2         20.28         20.84         0.42 o                         
  11   4   2         83.34         77.19         0.95 o                         
  12   4   2         25.46         23.68         0.62 o                         
  13   4   2         60.19         57.83         0.85 o                         
  14   4   2        160.99        157.50         1.66 o                         
  15   4   2         27.24         32.16         0.65 o                         
  16   4   2         54.16         49.60         0.93 o                         
  17   4   2         54.47         54.47         0.99 o                         
  18   4   2         13.37         14.13         0.64 o                         
  19   4   2         18.19         16.54         0.64 o                         
  20   4   2         13.54         14.54         0.82 o                         
  21   4   2         38.78         40.53         1.43 o                         
  22   4   2          3.98          3.07         0.61 o                         
  23   4   2         12.58         11.87         0.82 o                         
  24   4   2          8.50          8.39         0.82 o                         
  25   4   2          0.56          0.41         0.61 o                         
  26   4   2          1.92          3.89         0.82 o                         
 -16   5   2          9.01         10.85         1.02 o                         
 -15   5   2         34.20         32.87         0.98 o                         
 -14   5   2         46.84         48.40         1.22 o                         
 -13   5   2        110.15        112.16         2.01 o                         
 -12   5   2          8.83         10.72         1.02 o                         
 -11   5   2        152.04        154.04         2.45 o                         
 -10   5   2         38.78         39.16         0.98 o                         
  -9   5   2        179.97        173.89         4.40 o                         
  -8   5   2         12.69         13.47         0.53 o                         
  -7   5   2        150.37        148.56         2.16 o                         
  -6   5   2         19.00         20.39         1.13 o                         
  -5   5   2         64.99         68.25         1.33 o                         
  -4   5   2         57.96         52.20         1.43 o                         
  -3   5   2         73.05         68.79         1.64 o                         
  -2   5   2          2.59          2.05         0.41 o                         
  -1   5   2         36.81         38.08         1.02 o                         
   0   5   2         11.05         10.44         0.61 o                         
   1   5   2         36.72         37.46         1.02 o                         
   2   5   2          2.55          2.05         0.20 o                         
   3   5   2         73.18         69.37         1.43 o                         
   4   5   2         58.01         52.41         1.64 o                         
   5   5   2         65.00         65.92         1.84 o                         
   6   5   2         18.92         18.22         1.02 o                         
   7   5   2        150.11        143.84         2.11 o                         
   8   5   2         12.65         12.35         1.13 o                         
   9   5   2        180.27        169.83         2.56 o                         
  10   5   2         38.83         38.24         1.64 o                         
  11   5   2        152.06        150.52         2.41 o                         
  12   5   2          8.83          9.77         1.74 o                         
  13   5   2        110.26        110.24         1.92 o                         
  14   5   2         46.86         45.67         0.96 o                         
  15   5   2         34.24         31.59         0.93 o                         
  16   5   2          9.00          9.21         0.64 o                         
  17   5   2         37.71         38.69         1.43 o                         
  18   5   2          5.79          6.42         0.49 o                         
  19   5   2         11.71         13.81         0.72 o                         
  20   5   2         15.29         14.74         0.82 o                         
  21   5   2          2.91          3.07         0.61 o                         
  22   5   2          1.35          1.84         0.41 o                         
  23   5   2          2.38          2.46         0.61 o                         
 -16   6   2         10.60         11.05         1.23 o                         
 -15   6   2         10.26          9.83         1.02 o                         
 -14   6   2          7.96          8.18         1.33 o                         
 -13   6   2          4.80          5.73         0.49 o                         
 -12   6   2         10.47         10.65         0.64 o                         
 -11   6   2         51.30         49.78         1.13 o                         
 -10   6   2          1.54          2.14         0.34 o                         
  -9   6   2          7.21          6.17         0.49 o                         
  -8   6   2         63.23         67.40         1.84 o                         
  -7   6   2          4.27          2.32         0.34 o                         
  -6   6   2         63.68         63.84         1.23 o                         
  -5   6   2         27.43         27.80         0.79 o                         
  -4   6   2         31.97         30.09         1.23 o                         
  -3   6   2         33.37         33.78         1.23 o                         
  -2   6   2         67.41         69.40         1.84 o                         
  -1   6   2         15.15         11.87         0.61 o                         
   0   6   2          8.34          9.01         0.61 o                         
   1   6   2         15.15         12.48         0.61 o                         
   2   6   2         67.39         66.97         1.13 o                         
   3   6   2         33.39         33.52         0.71 o                         
   4   6   2         31.93         32.14         1.43 o                         
   5   6   2         27.36         26.61         1.23 o                         
   6   6   2         63.71         64.28         2.05 o                         
   7   6   2          4.31          2.87         0.61 o                         
   8   6   2         63.20         64.28         2.25 o                         
   9   6   2          7.21          7.17         0.82 o                         
  10   6   2          1.53          1.91         0.34 o                         
  11   6   2         51.25         48.87         1.05 o                         
  12   6   2         10.48         10.67         1.33 o                         
  13   6   2          4.80          5.47         0.53 o                         
  14   6   2          7.94          7.20         0.53 o                         
  15   6   2         10.22         10.44         0.82 o                         
  16   6   2         10.60         12.08         0.82 o                         
  17   6   2         11.00         13.72         1.02 o                         
  18   6   2          3.60          3.07         0.61 o                         
 -11   7   2          7.01          7.98         0.82 o                         
 -10   7   2          7.06          7.48         0.53 o                         
  -9   7   2         18.24         18.68         0.72 o                         
  -8   7   2          1.86          0.94         0.41 o                         
  -7   7   2         14.61         13.93         0.64 o                         
  -6   7   2          0.67          0.74         0.41 o                         
  -5   7   2         14.73         14.94         0.64 o                         
  -4   7   2          1.73          1.23         0.29 o                         
  -3   7   2          3.52          3.28         0.61 o                         
  -2   7   2          1.99          2.87         0.41 o                         
  -1   7   2         16.52         15.35         0.58 o                         
   0   7   2          0.75          1.13         0.29 o                         
   1   7   2         16.54         15.35         0.53 o                         
   2   7   2          1.99          2.68         0.34 o                         
   3   7   2          3.52          2.80         0.34 o                         
   4   7   2          1.74          1.43         0.61 o                         
   5   7   2         14.73         14.33         1.02 o                         
   6   7   2          0.67          1.23         0.61 o                         
   7   7   2         14.55         16.99         1.23 o                         
   8   7   2          1.85          1.43         0.61 o                         
   9   7   2         18.19         20.27         1.43 o                         
  10   7   2          7.07          7.17         1.02 o                         
  11   7   2          7.02          8.39         1.02 o                         
   1   0   3        115.26        116.67         3.32 o                         
   2   0   3       1111.16       1085.86        10.48 o                         
   3   0   3         36.80         54.67         0.71 o                         
   4   0   3         16.34          9.92         0.53 o                         
   5   0   3        401.19        439.66         4.20 o                         
   6   0   3        192.62        185.80         1.96 o                         
   7   0   3        413.71        404.00         3.96 o                         
   8   0   3          4.01          2.44         0.24 o                         
   9   0   3         32.37         43.82         0.71 o                         
  10   0   3         14.56         20.74         0.76 o                         
  11   0   3         33.77         33.56         0.79 o                         
  12   0   3         49.23         55.74         1.08 o                         
  13   0   3         23.01         23.95         1.54 o                         
  14   0   3        838.45        831.57        13.31 o                         
  15   0   3        227.26        262.57         3.40 o                         
  16   0   3        211.06        201.41         2.82 o                         
  17   0   3          0.29          2.15         0.61 o                         
  18   0   3        104.28        117.18         1.71 o                         
  19   0   3        174.07        179.18         2.16 o                         
  20   0   3         44.07         47.11         0.95 o                         
  22   0   3        108.85        105.53         1.88 o                         
  23   0   3         20.07         21.39         1.43 o                         
  24   0   3         39.84         35.16         1.33 o                         
  25   0   3         24.81         25.90         1.01 o                         
  26   0   3          0.75          0.72         0.43 o                         
  27   0   3          5.08          5.03         0.58 o                         
  28   0   3         24.02         25.61         1.74 o                         
  29   0   3          4.08          5.26         0.64 o                         
  30   0   3          0.80          0.72         0.43 o                         
 -29   1   3          5.07          4.81         0.58 o                         
 -28   1   3          2.61          3.70         0.58 o                         
 -27   1   3         16.67         18.24         0.87 o                         
 -26   1   3         34.33         33.96         1.08 o                         
 -25   1   3          1.41          2.31         0.72 o                         
 -24   1   3          8.70          7.91         0.64 o                         
 -23   1   3         19.24         17.40         0.72 o                         
 -22   1   3         10.22         10.72         1.43 o                         
 -21   1   3         18.24         17.09         0.72 o                         
 -20   1   3        190.81        190.20         2.75 o                         
 -19   1   3         94.22         90.24         2.35 o                         
 -18   1   3         81.70         79.55         2.92 o                         
 -17   1   3         10.63          9.63         0.47 o                         
 -16   1   3        153.47        169.65         1.97 o                         
 -15   1   3        107.57        110.33         1.28 o                         
 -14   1   3        123.22        112.81         1.28 o                         
 -13   1   3         94.42         92.43         1.10 o                         
 -12   1   3        365.87        375.94         3.85 o                         
 -11   1   3        320.20        311.84         3.25 o                         
 -10   1   3         68.13         69.41         1.02 o                         
  -9   1   3        254.82        268.74         2.78 o                         
  -8   1   3        535.17        561.55         5.33 o                         
  -7   1   3       1036.52       1096.45        10.15 o                         
  -6   1   3        894.20        904.74         8.42 o                         
  -5   1   3        663.87        696.32         6.55 o                         
  -4   1   3        800.45        815.66         7.56 o                         
  -3   1   3        262.01        257.98         3.09 o                         
  -2   1   3        790.10        834.24        11.92 o                         
  -1   1   3        985.10        994.90         9.39 o                         
   0   1   3       3060.20       2999.74        29.21 o                         
   1   1   3        986.02        994.84         9.35 o                         
   2   1   3        790.16        818.27         7.71 o                         
   3   1   3        261.91        253.72         2.51 o                         
   4   1   3        800.55        820.84         8.98 o                         
   5   1   3        663.74        699.08         6.58 o                         
   6   1   3        893.72        904.41         8.42 o                         
   7   1   3       1035.23       1091.80         9.00 o                         
   8   1   3        534.92        550.72         4.73 o                         
   9   1   3        254.45        273.41         2.54 o                         
  10   1   3         68.14         70.58         0.91 o                         
  11   1   3        320.18        312.89         2.87 o                         
  12   1   3        365.83        379.96         4.11 o                         
  13   1   3         94.32         92.96         1.26 o                         
  14   1   3        123.33        114.72         1.53 o                         
  15   1   3        107.35        107.60         1.49 o                         
  16   1   3        153.29        171.98         2.53 o                         
  17   1   3         10.66         10.16         0.58 o                         
  18   1   3         81.84         77.22         1.51 o                         
  19   1   3         94.14         88.24         1.66 o                         
  20   1   3        190.64        188.49         3.58 o                         
  21   1   3         18.21         18.31         0.82 o                         
  22   1   3         10.16          9.62         0.64 o                         
  23   1   3         19.15         16.90         0.79 o                         
  24   1   3          8.71          8.81         0.72 o                         
  25   1   3          1.39          1.64         0.43 o                         
  26   1   3         34.40         34.39         1.08 o                         
  27   1   3         16.69         17.61         0.87 o                         
  28   1   3          2.63          2.46         0.49 o                         
  29   1   3          5.05          4.87         0.58 o                         
 -28   2   3          8.11          9.03         0.72 o                         
 -27   2   3         12.16         13.63         0.79 o                         
 -26   2   3          2.51          3.12         0.49 o                         
 -25   2   3         11.39         10.07         0.72 o                         
 -24   2   3          7.91          6.98         0.58 o                         
 -23   2   3         31.16         30.62         1.01 o                         
 -22   2   3         50.94         53.33         1.22 o                         
 -21   2   3         12.94         12.70         0.72 o                         
 -20   2   3         21.20         17.71         0.72 o                         
 -19   2   3         36.83         39.21         1.01 o                         
 -18   2   3         99.50         93.29         3.17 o                         
 -17   2   3         58.18         53.15         1.08 o                         
 -16   2   3         17.00         14.98         0.67 o                         
 -15   2   3         10.34         11.75         0.38 o                         
 -14   2   3         26.72         28.57         0.56 o                         
 -13   2   3         30.47         33.25         0.53 o                         
 -12   2   3         39.58         39.92         0.56 o                         
 -11   2   3         63.09         70.08         1.01 o                         
 -10   2   3         52.69         52.15         0.63 o                         
  -9   2   3        248.46        236.35         1.95 o                         
  -8   2   3         39.78         38.79         0.51 o                         
  -7   2   3        517.50        519.94         6.13 o                         
  -6   2   3        862.59        850.30         6.98 o                         
  -5   2   3        382.75        401.59         3.41 o                         
  -4   2   3         49.76         48.91         0.58 o                         
  -3   2   3        136.88        161.58         1.50 o                         
  -2   2   3        166.24        162.71         1.31 o                         
  -1   2   3       1359.31       1366.64        11.57 o                         
   0   2   3        208.48        237.73         2.86 o                         
   1   2   3       1358.04       1368.71        13.35 o                         
   2   2   3        165.93        164.61         1.69 o                         
   3   2   3        137.25        160.99         1.45 o                         
   4   2   3         49.88         49.31         0.71 o                         
   5   2   3        383.27        400.01         2.99 o                         
   6   2   3        861.94        839.24         7.95 o                         
   7   2   3        517.27        525.96         5.70 o                         
   8   2   3         39.78         38.63         0.60 o                         
   9   2   3        248.32        239.10         2.23 o                         
  10   2   3         52.50         53.00         0.71 o                         
  11   2   3         63.06         69.88         0.91 o                         
  12   2   3         39.68         40.49         0.68 o                         
  13   2   3         30.56         33.21         0.60 o                         
  14   2   3         26.73         28.51         0.61 o                         
  15   2   3         10.38         11.86         1.01 o                         
  16   2   3         16.99         14.15         0.54 o                         
  17   2   3         58.23         51.54         1.22 o                         
  18   2   3         99.66         97.47         1.72 o                         
  19   2   3         36.93         38.71         1.08 o                         
  20   2   3         21.14         17.90         0.79 o                         
  21   2   3         12.88         11.76         1.02 o                         
  22   2   3         50.97         52.07         1.84 o                         
  23   2   3         31.19         29.89         1.43 o                         
  24   2   3          7.90          8.60         0.82 o                         
  25   2   3         11.43          9.43         0.72 o                         
  26   2   3          2.53          3.38         0.58 o                         
  27   2   3         12.22         13.00         0.72 o                         
  28   2   3          8.14         11.52         0.82 o                         
 -27   3   3          4.26         10.44         1.02 o                         
 -26   3   3         17.24         15.35         1.23 o                         
 -25   3   3         15.99         18.02         1.23 o                         
 -24   3   3          6.00          7.17         0.82 o                         
 -23   3   3         29.52         27.84         1.43 o                         
 -22   3   3        119.84        127.95         3.07 o                         
 -21   3   3         53.43         62.23         2.05 o                         
 -20   3   3         11.27          9.21         0.82 o                         
 -19   3   3         21.81         21.91         1.02 o                         
 -18   3   3         40.54         45.65         1.43 o                         
 -17   3   3          6.62          5.94         0.61 o                         
 -16   3   3        247.52        237.61         3.44 o                         
 -15   3   3        294.60        297.28         4.08 o                         
 -14   3   3         39.26         38.26         0.98 o                         
 -13   3   3         34.97         35.11         0.93 o                         
 -12   3   3         65.65         74.74         1.17 o                         
 -11   3   3         61.44         69.65         0.88 o                         
 -10   3   3        162.48        157.44         1.54 o                         
  -9   3   3        330.14        324.36         2.86 o                         
  -8   3   3         43.86         47.69         0.64 o                         
  -7   3   3         64.73         63.86         0.78 o                         
  -6   3   3         68.45         98.17         2.63 o                         
  -5   3   3        202.75        206.84         1.82 o                         
  -4   3   3         40.44         41.54         0.62 o                         
  -3   3   3         90.80        106.80         2.72 o                         
  -2   3   3        214.65        225.18         4.20 o                         
  -1   3   3          4.44          6.17         0.41 o                         
   0   3   3        111.76        126.13         1.66 o                         
   1   3   3          4.41          7.34         0.72 o                         
   2   3   3        214.51        224.74         2.74 o                         
   3   3   3         90.91        104.82         1.18 o                         
   4   3   3         40.51         42.46         0.59 o                         
   5   3   3        202.88        206.39         1.88 o                         
   6   3   3         68.32         92.15         2.57 o                         
   7   3   3         64.70         64.90         0.81 o                         
   8   3   3         44.07         48.84         0.68 o                         
   9   3   3        330.37        329.47         2.94 o                         
  10   3   3        162.60        161.44         1.62 o                         
  11   3   3         61.37         69.58         0.93 o                         
  12   3   3         65.60         77.89         1.01 o                         
  13   3   3         35.03         36.36         0.64 o                         
  14   3   3         39.30         38.12         1.10 o                         
  15   3   3        294.53        298.51         3.26 o                         
  16   3   3        247.49        241.09         2.79 o                         
  17   3   3          6.57          5.91         0.67 o                         
  18   3   3         40.50         44.31         1.08 o                         
  19   3   3         21.80         22.27         0.79 o                         
  20   3   3         11.28         10.20         0.64 o                         
  21   3   3         53.40         62.01         1.43 o                         
  22   3   3        119.72        126.45         3.99 o                         
  23   3   3         29.55         31.12         1.43 o                         
  24   3   3          5.98          7.57         0.82 o                         
  25   3   3         16.02         17.61         1.23 o                         
  26   3   3         17.24         14.13         1.02 o                         
  27   3   3          4.25         11.88         1.13 o                         
 -25   4   3          1.15          3.48         0.61 o                         
 -24   4   3         20.58         23.54         1.23 o                         
 -23   4   3          5.58          6.14         0.82 o                         
 -22   4   3         17.04         16.17         1.02 o                         
 -21   4   3          8.54          9.21         0.82 o                         
 -20   4   3         19.89         24.57         1.23 o                         
 -19   4   3          5.16          6.76         0.61 o                         
 -18   4   3          4.15          5.32         0.61 o                         
 -16   4   3         26.95         26.00         1.43 o                         
 -15   4   3        114.01        118.53         3.28 o                         
 -14   4   3         55.68         52.82         1.84 o                         
 -13   4   3         41.08         43.40         1.64 o                         
 -12   4   3         13.44         13.64         0.64 o                         
 -11   4   3         50.38         47.70         1.08 o                         
 -10   4   3         78.58         75.88         1.37 o                         
  -9   4   3         48.38         51.63         1.08 o                         
  -8   4   3          2.73          2.73         0.34 o                         
  -7   4   3         62.36         64.90         1.22 o                         
  -6   4   3         91.65         83.53         2.35 o                         
  -5   4   3         21.62         22.39         0.72 o                         
  -4   4   3         33.35         32.35         1.02 o                         
  -3   4   3         10.21          9.63         0.43 o                         
  -2   4   3         22.99         26.41         0.82 o                         
  -1   4   3         43.45         48.52         1.23 o                         
   0   4   3        113.57        108.91         2.25 o                         
   1   4   3         43.43         47.70         1.23 o                         
   2   4   3         23.04         24.66         0.49 o                         
   3   4   3         10.21          9.25         0.61 o                         
   4   4   3         33.24         33.88         0.52 o                         
   5   4   3         21.61         24.39         0.44 o                         
   6   4   3         91.71         82.19         0.90 o                         
   7   4   3         62.31         66.62         0.91 o                         
   8   4   3          2.73          2.86         0.34 o                         
   9   4   3         48.52         51.44         0.74 o                         
  10   4   3         78.47         72.59         1.19 o                         
  11   4   3         50.48         48.36         0.83 o                         
  12   4   3         13.42         14.59         0.45 o                         
  13   4   3         41.02         42.02         1.00 o                         
  14   4   3         55.74         55.27         0.93 o                         
  15   4   3        114.24        118.76         1.64 o                         
  16   4   3         26.92         28.19         0.69 o                         
  17   4   3         58.42         54.47         0.99 o                         
  18   4   3          4.15          5.03         0.38 o                         
  19   4   3          5.16          5.59         0.49 o                         
  20   4   3         19.92         23.69         1.33 o                         
  21   4   3          8.55          9.81         1.13 o                         
  22   4   3         17.03         15.76         1.02 o                         
  23   4   3          5.58          5.53         0.82 o                         
  24   4   3         20.59         22.93         1.23 o                         
  25   4   3          1.15          2.05         0.61 o                         
 -16   5   3         30.44         31.73         1.64 o                         
 -15   5   3         10.21          7.78         1.02 o                         
 -14   5   3         48.26         45.45         1.84 o                         
 -13   5   3          2.03          2.25         0.61 o                         
 -12   5   3         61.80         66.12         2.25 o                         
 -11   5   3         48.40         48.11         1.84 o                         
 -10   5   3         39.50         42.20         1.08 o                         
  -9   5   3          7.66          6.34         0.51 o                         
  -8   5   3        136.16        132.48         5.02 o                         
  -7   5   3         54.33         56.19         1.84 o                         
  -6   5   3          7.82          8.88         0.61 o                         
  -5   5   3         85.96         85.79         1.84 o                         
  -4   5   3         69.56         70.51         3.07 o                         
  -3   5   3         14.65         13.42         0.58 o                         
  -2   5   3         19.55         17.20         0.82 o                         
  -1   5   3        189.67        167.67         3.48 o                         
   0   5   3         28.02         26.00         1.02 o                         
   1   5   3        189.86        169.30         3.28 o                         
   2   5   3         19.51         16.58         0.61 o                         
   3   5   3         14.70         13.36         0.53 o                         
   4   5   3         69.58         69.89         1.17 o                         
   5   5   3         85.92         82.44         1.84 o                         
   6   5   3          7.78          9.62         0.38 o                         
   7   5   3         54.31         55.09         1.02 o                         
   8   5   3        136.07        130.41         3.28 o                         
   9   5   3          7.68          9.21         1.02 o                         
  10   5   3         39.42         41.53         0.98 o                         
  11   5   3         48.34         45.71         1.23 o                         
  12   5   3         61.80         65.95         1.36 o                         
  13   5   3          2.02          2.25         0.41 o                         
  14   5   3         48.27         49.13         1.43 o                         
  15   5   3         10.26         11.67         0.82 o                         
  16   5   3         30.49         31.83         1.28 o                         
  17   5   3          3.82          5.01         0.38 o                         
  18   5   3         17.40         21.09         0.62 o                         
  19   5   3          3.42          3.82         0.49 o                         
  20   5   3          8.69          9.06         0.64 o                         
  21   5   3          3.11          4.30         0.61 o                         
 -15   6   3          2.75          5.12         0.82 o                         
 -14   6   3         24.15         26.20         1.43 o                         
 -13   6   3          7.23          7.78         1.02 o                         
 -12   6   3         17.93         21.70         1.23 o                         
 -11   6   3         12.08         12.08         1.02 o                         
 -10   6   3         30.14         30.50         1.43 o                         
  -9   6   3         13.53         14.54         1.02 o                         
  -8   6   3         30.12         31.73         1.43 o                         
  -7   6   3         23.09         25.39         1.23 o                         
  -6   6   3         26.39         26.61         0.79 o                         
  -5   6   3         30.76         32.14         0.79 o                         
  -4   6   3         31.28         31.54         1.02 o                         
  -3   6   3         15.59         21.91         1.02 o                         
  -2   6   3          9.89          9.01         0.61 o                         
  -1   6   3          9.76         10.24         0.61 o                         
   0   6   3         23.84         19.24         0.82 o                         
   1   6   3          9.71         10.65         0.61 o                         
   2   6   3          9.92          9.42         0.49 o                         
   3   6   3         15.52         20.96         0.55 o                         
   4   6   3         31.31         31.69         0.72 o                         
   5   6   3         30.70         29.88         1.54 o                         
   6   6   3         26.31         24.60         1.84 o                         
   7   6   3         23.11         25.37         1.74 o                         
   8   6   3         30.08         32.14         1.64 o                         
   9   6   3         13.45         14.94         1.23 o                         
  10   6   3         30.14         30.91         1.64 o                         
  11   6   3         12.14         15.15         1.23 o                         
  12   6   3         17.93         19.65         0.82 o                         
  13   6   3          7.16          6.35         0.61 o                         
  14   6   3         24.12         25.39         1.02 o                         
  15   6   3          2.73          4.71         0.61 o                         
  16   6   3          5.40          5.32         0.61 o                         
  -7   7   3         11.68         14.74         1.02 o                         
  -6   7   3          4.21          5.94         0.82 o                         
  -5   7   3          2.51          1.64         0.61 o                         
  -4   7   3          2.12          2.25         0.61 o                         
  -3   7   3          9.19          8.39         0.61 o                         
  -2   7   3          0.52          0.82         0.41 o                         
  -1   7   3         19.57         18.92         0.72 o                         
   0   7   3          0.01         -0.10         0.29 o                         
   1   7   3         19.57         18.90         0.68 o                         
   2   7   3          0.51          0.78         0.34 o                         
   3   7   3          9.16          8.25         0.38 o                         
   4   7   3          2.14          1.48         0.20 o                         
   5   7   3          2.50          1.48         0.20 o                         
   6   7   3          4.21          4.39         0.37 o                         
   7   7   3         11.63         13.92         1.23 o                         
   0   0   4        122.61        163.98         2.87 o                         
   1   0   4         46.42         39.86         0.59 o                         
   2   0   4         32.13         28.12         0.47 o                         
   3   0   4        493.21        543.81         5.18 o                         
   4   0   4         19.55         24.17         0.47 o                         
   5   0   4         21.89         25.53         0.50 o                         
   6   0   4        178.19        175.35         1.88 o                         
   7   0   4        742.10        806.52        10.92 o                         
   8   0   4          0.59          0.89         0.24 o                         
   9   0   4        150.68        164.77         2.66 o                         
  10   0   4         10.41          9.73         0.38 o                         
  11   0   4         35.20         40.78         0.74 o                         
  12   0   4         22.67         21.17         0.64 o                         
  13   0   4        122.58        123.38         1.95 o                         
  14   0   4          4.68          3.75         0.34 o                         
  15   0   4          0.01         -0.29         0.29 o                         
  16   0   4         99.27         97.60         1.66 o                         
  17   0   4          7.82          9.32         0.58 o                         
  18   0   4        247.85        235.19         3.32 o                         
  19   0   4         19.68         16.20         0.72 o                         
  20   0   4         10.40         11.23         0.92 o                         
  21   0   4         43.54         43.61         1.59 o                         
  22   0   4          2.36          2.25         0.35 o                         
  23   0   4         31.04         32.75         0.86 o                         
  24   0   4         25.58         23.85         0.93 o                         
  25   0   4         13.06         14.45         0.79 o                         
  26   0   4         22.33         20.18         0.87 o                         
  27   0   4          1.77          2.05         0.49 o                         
  28   0   4          5.35          6.49         0.64 o                         
 -28   1   4          0.96          0.61         0.43 o                         
 -27   1   4          0.55          0.51         0.43 o                         
 -26   1   4         10.94         10.83         0.92 o                         
 -25   1   4         10.63         10.87         0.72 o                         
 -24   1   4          2.96          3.22         0.61 o                         
 -23   1   4          0.96          0.82         0.43 o                         
 -22   1   4         18.29         17.34         0.66 o                         
 -21   1   4        103.96        102.84         1.57 o                         
 -20   1   4         42.91         44.34         1.04 o                         
 -19   1   4        103.44         99.41         1.49 o                         
 -18   1   4         11.63         11.34         0.95 o                         
 -17   1   4          3.43          4.37         0.38 o                         
 -16   1   4         37.32         34.69         0.74 o                         
 -15   1   4         40.38         37.08         1.64 o                         
 -14   1   4         11.49         11.73         0.82 o                         
 -13   1   4        132.32        125.60         1.65 o                         
 -12   1   4          3.01          2.05         0.24 o                         
 -11   1   4         30.51         29.68         0.62 o                         
 -10   1   4         23.46         28.59         0.62 o                         
  -9   1   4        196.55        191.14         2.12 o                         
  -8   1   4         46.40         42.83         0.76 o                         
  -7   1   4        228.35        216.89         2.36 o                         
  -6   1   4         14.83         13.00         0.42 o                         
  -5   1   4        804.20        818.51         7.68 o                         
  -4   1   4         27.21         28.02         0.54 o                         
  -3   1   4        887.82        884.96         9.90 o                         
  -2   1   4        297.31        281.08         2.87 o                         
  -1   1   4        336.88        330.42         3.25 o                         
   0   1   4        110.51         94.06         1.10 o                         
   1   1   4        337.15        332.06         3.30 o                         
   2   1   4        297.68        283.84         2.82 o                         
   3   1   4        887.38        889.96        12.12 o                         
   4   1   4         27.11         28.37         0.64 o                         
   5   1   4        804.32        814.23        22.72 o                         
   6   1   4         14.78         12.75         0.42 o                         
   7   1   4        227.96        218.61         2.39 o                         
   8   1   4         46.35         44.74         2.05 o                         
   9   1   4        196.29        194.88         2.53 o                         
  10   1   4         23.35         28.74         0.82 o                         
  11   1   4         30.67         30.66         0.79 o                         
  12   1   4          3.00          1.74         0.24 o                         
  13   1   4        132.33        131.45         4.81 o                         
  14   1   4         11.53         12.13         0.82 o                         
  15   1   4         40.30         37.12         0.93 o                         
  16   1   4         37.20         36.41         0.93 o                         
  17   1   4          3.41          4.22         0.43 o                         
  18   1   4         11.62         12.61         0.72 o                         
  19   1   4        103.63        103.73         1.87 o                         
  20   1   4         42.87         44.65         1.22 o                         
  21   1   4        104.03        102.13         1.95 o                         
  22   1   4         18.25         16.87         0.79 o                         
  23   1   4          0.95          1.54         0.43 o                         
  24   1   4          2.97          2.77         0.38 o                         
  25   1   4         10.65         11.64         0.92 o                         
  26   1   4         10.94         11.32         0.82 o                         
  27   1   4          0.54          0.20         0.43 o                         
  28   1   4          0.94          0.61         0.43 o                         
 -27   2   4         13.81         14.33         0.79 o                         
 -26   2   4          5.02          4.61         0.58 o                         
 -25   2   4          0.74          0.41         0.82 o                         
 -24   2   4         16.24         17.49         0.79 o                         
 -23   2   4          0.91          0.61         0.43 o                         
 -22   2   4          4.68          6.35         0.58 o                         
 -21   2   4         21.44         22.31         0.87 o                         
 -20   2   4          5.14          6.41         0.61 o                         
 -19   2   4         87.81         82.78         1.30 o                         
 -18   2   4         34.38         38.22         0.83 o                         
 -17   2   4         31.88         31.35         0.74 o                         
 -16   2   4         14.10         15.10         1.19 o                         
 -15   2   4         70.71         71.33         1.14 o                         
 -14   2   4         90.05         96.25         1.23 o                         
 -13   2   4          7.88          8.04         0.35 o                         
 -12   2   4         41.72         45.92         0.71 o                         
 -11   2   4         31.43         33.27         0.58 o                         
 -10   2   4         29.92         30.35         0.53 o                         
  -9   2   4         64.08         59.23         0.79 o                         
  -8   2   4         21.88         22.40         1.32 o                         
  -7   2   4         40.95         45.27         0.78 o                         
  -6   2   4        307.51        307.76         4.13 o                         
  -5   2   4         26.35         20.90         0.82 o                         
  -4   2   4          6.72          5.95         0.30 o                         
  -3   2   4        353.38        360.40         3.56 o                         
  -2   2   4        455.31        430.24         4.11 o                         
  -1   2   4        259.43        253.87         2.51 o                         
   0   2   4          5.56          9.04         0.62 o                         
   1   2   4        259.99        249.39         2.55 o                         
   2   2   4        455.19        431.60         4.16 o                         
   3   2   4        353.31        363.84         3.53 o                         
   4   2   4          6.69          7.77         1.23 o                         
   5   2   4         26.29         21.63         0.50 o                         
   6   2   4        307.60        304.77         3.16 o                         
   7   2   4         41.11         46.38         0.94 o                         
   8   2   4         21.93         20.63         0.50 o                         
   9   2   4         64.36         60.08         0.93 o                         
  10   2   4         29.93         29.32         0.78 o                         
  11   2   4         31.30         33.85         0.66 o                         
  12   2   4         41.71         44.68         1.07 o                         
  13   2   4          7.88          7.64         0.38 o                         
  14   2   4         90.01         96.33         1.66 o                         
  15   2   4         70.56         72.97         1.37 o                         
  16   2   4         14.15         16.08         0.79 o                         
  17   2   4         31.75         33.23         0.93 o                         
  18   2   4         34.44         38.71         1.08 o                         
  19   2   4         87.80         80.42         2.35 o                         
  20   2   4          5.12          6.51         0.64 o                         
  21   2   4         21.49         20.72         0.92 o                         
  22   2   4          4.64          6.12         0.64 o                         
  23   2   4          0.91          1.13         0.43 o                         
  24   2   4         16.24         15.15         0.79 o                         
  25   2   4          0.74          0.41         0.43 o                         
  26   2   4          5.00          4.30         0.82 o                         
  27   2   4         13.86         12.73         0.79 o                         
 -25   3   4          1.91          1.64         0.61 o                         
 -24   3   4          3.55          4.71         0.82 o                         
 -23   3   4          6.48          8.60         1.02 o                         
 -22   3   4          5.71          5.53         0.82 o                         
 -21   3   4         49.41         48.11         1.84 o                         
 -20   3   4         26.91         26.41         1.23 o                         
 -19   3   4         60.80         58.55         1.84 o                         
 -18   3   4          8.06          7.37         0.82 o                         
 -17   3   4         13.20         14.54         1.02 o                         
 -16   3   4         54.85         51.18         1.64 o                         
 -15   3   4        156.11        158.65         3.79 o                         
 -14   3   4         69.86         68.20         1.13 o                         
 -13   3   4        248.06        243.38         2.73 o                         
 -12   3   4         79.23         82.49         1.40 o                         
 -11   3   4         76.43         68.27         1.05 o                         
 -10   3   4          6.03          6.63         0.50 o                         
  -9   3   4         63.24         62.76         0.93 o                         
  -8   3   4         77.46         73.23         1.05 o                         
  -7   3   4         89.29         87.79         1.17 o                         
  -6   3   4         28.59         28.50         0.57 o                         
  -5   3   4        260.24        260.77         3.03 o                         
  -4   3   4          9.76         13.56         0.38 o                         
  -3   3   4          8.77          6.14         0.53 o                         
  -2   3   4         26.74         25.34         0.59 o                         
  -1   3   4        181.63        200.07         1.86 o                         
   0   3   4        182.69        194.84         1.80 o                         
   1   3   4        181.35        199.02         1.86 o                         
   2   3   4         26.61         24.93         0.47 o                         
   3   3   4          8.86          6.50         0.30 o                         
   4   3   4          9.78         12.36         0.35 o                         
   5   3   4        260.56        268.21         2.42 o                         
   6   3   4         28.67         29.06         0.56 o                         
   7   3   4         89.40         89.30         1.20 o                         
   8   3   4         77.38         74.59         1.37 o                         
   9   3   4         63.27         62.81         1.31 o                         
  10   3   4          6.06          5.99         0.38 o                         
  11   3   4         76.52         70.29         1.05 o                         
  12   3   4         79.32         83.15         1.20 o                         
  13   3   4        248.11        249.66         3.55 o                         
  14   3   4         69.92         69.94         1.14 o                         
  15   3   4        155.94        159.75         2.04 o                         
  16   3   4         54.84         50.11         1.13 o                         
  17   3   4         13.20         14.05         0.68 o                         
  18   3   4          8.03          7.71         0.64 o                         
  19   3   4         60.78         57.29         1.94 o                         
  20   3   4         26.93         26.39         0.93 o                         
  21   3   4         49.36         48.40         1.28 o                         
  22   3   4          5.72          4.84         0.49 o                         
  23   3   4          6.51          6.73         0.64 o                         
  24   3   4          3.54          3.81         0.58 o                         
  25   3   4          1.92          2.82         0.49 o                         
 -23   4   4          0.95          2.05         0.61 o                         
 -22   4   4         24.97         28.66         1.23 o                         
 -21   4   4         12.29         13.72         1.02 o                         
 -20   4   4         19.89         19.04         1.02 o                         
 -19   4   4         11.72         12.69         0.82 o                         
 -18   4   4         11.98         10.03         0.82 o                         
 -14   4   4         17.36         18.02         1.23 o                         
 -13   4   4          1.84          1.64         0.61 o                         
 -12   4   4         18.24         16.58         1.02 o                         
 -11   4   4          6.67          6.14         0.82 o                         
 -10   4   4         46.19         45.24         1.64 o                         
  -9   4   4         27.70         26.82         1.23 o                         
  -8   4   4          1.91          3.07         0.61 o                         
  -7   4   4         28.55         30.50         1.23 o                         
  -6   4   4         96.93         89.87         2.25 o                         
  -5   4   4        264.46        263.68         5.32 o                         
  -4   4   4         60.75         59.78         1.64 o                         
  -3   4   4         11.68         11.87         0.82 o                         
  -2   4   4         33.59         32.55         1.23 o                         
  -1   4   4        157.90        151.29         3.07 o                         
   0   4   4        200.37        179.74         3.68 o                         
   1   4   4        158.24        150.95         2.15 o                         
   2   4   4         33.48         32.87         0.72 o                         
   3   4   4         11.70          9.94         0.43 o                         
   4   4   4         60.68         60.43         1.43 o                         
   5   4   4        264.08        263.81         2.78 o                         
   6   4   4         96.87         89.99         1.03 o                         
   7   4   4         28.57         29.25         1.33 o                         
   8   4   4          1.86          2.71         0.34 o                         
   9   4   4         27.76         25.39         0.71 o                         
  10   4   4         46.25         45.57         1.02 o                         
  11   4   4          6.68          6.99         0.49 o                         
  12   4   4         18.22         17.94         0.54 o                         
  13   4   4          1.85          1.82         0.26 o                         
  14   4   4         17.42         16.84         0.57 o                         
  15   4   4          9.75         10.01         0.50 o                         
  16   4   4         22.72         26.48         0.83 o                         
  17   4   4          1.18          1.92         0.61 o                         
  18   4   4         11.99         11.02         0.64 o                         
  19   4   4         11.72         11.58         0.68 o                         
  20   4   4         19.90         20.29         0.83 o                         
  21   4   4         12.34         14.47         0.79 o                         
  22   4   4         24.94         28.71         1.13 o                         
  23   4   4          0.96          1.49         0.49 o                         
 -14   5   4         24.50         27.23         1.43 o                         
 -13   5   4         11.02         10.44         1.02 o                         
 -12   5   4          7.56          7.17         0.82 o                         
 -11   5   4          1.46          1.23         0.61 o                         
 -10   5   4         14.34         13.10         1.02 o                         
  -9   5   4          6.66          5.12         0.61 o                         
  -8   5   4         22.48         21.50         1.02 o                         
  -7   5   4          1.50          1.84         0.61 o                         
  -6   5   4         65.04         55.27         1.84 o                         
  -5   5   4         12.23         12.49         0.82 o                         
  -4   5   4          9.56          7.17         0.61 o                         
  -3   5   4         51.67         50.16         1.43 o                         
  -2   5   4         27.15         27.43         1.02 o                         
  -1   5   4          9.65         10.44         0.61 o                         
   0   5   4         76.32         71.04         1.84 o                         
   1   5   4          9.62         11.46         0.61 o                         
   2   5   4         27.17         26.41         0.82 o                         
   3   5   4         51.69         47.90         1.23 o                         
   4   5   4          9.49          7.66         0.37 o                         
   5   5   4         12.21         11.11         0.53 o                         
   6   5   4         65.05         56.44         1.17 o                         
   7   5   4          1.51          1.64         0.34 o                         
   8   5   4         22.46         21.70         1.23 o                         
   9   5   4          6.67          6.55         0.82 o                         
  13   5   4         11.06         12.49         0.61 o                         
  14   5   4         24.49         25.96         0.79 o                         
  15   5   4          0.89          0.82         0.29 o                         
  16   5   4          8.94         10.01         0.51 o                         
  17   5   4          5.71          5.94         0.61 o                         
  18   5   4          2.03          1.84         0.41 o                         
  19   5   4          0.93          0.74         0.34 o                         
 -14   6   4          1.55          1.64         0.61 o                         
 -13   6   4          5.30          5.12         0.82 o                         
 -12   6   4          0.98          1.02         0.61 o                         
 -11   6   4          4.08          3.89         0.82 o                         
 -10   6   4          0.11         -0.20         0.61 o                         
  -9   6   4          2.30          2.25         0.61 o                         
  -8   6   4         14.83         14.94         1.02 o                         
  -7   6   4          4.31          4.30         0.61 o                         
  -6   6   4          3.49          2.46         0.61 o                         
  -5   6   4          6.19          5.12         0.61 o                         
  -4   6   4          5.60          5.12         0.61 o                         
  -3   6   4          7.18          7.98         0.61 o                         
  -2   6   4          6.91          7.98         0.61 o                         
  -1   6   4         20.94         21.50         0.82 o                         
   0   6   4          3.18          3.48         0.41 o                         
   1   6   4         20.94         21.09         0.82 o                         
   2   6   4          6.94          8.05         0.49 o                         
   3   6   4          7.19          7.17         0.49 o                         
   4   6   4          5.63          4.75         0.37 o                         
   5   6   4          6.20          5.46         0.37 o                         
   6   6   4          3.53          3.11         0.34 o                         
   7   6   4          4.32          4.30         0.82 o                         
   8   6   4         14.79         13.31         1.23 o                         
   1   0   5          0.87          0.60         0.62 o                         
   2   0   5        239.18        262.48         2.75 o                         
   3   0   5          0.01         -0.12         0.14 o                         
   4   0   5         61.05         57.20         0.83 o                         
   5   0   5        194.49        194.15         2.19 o                         
   6   0   5          3.06          2.50         0.24 o                         
   7   0   5        101.21        100.54         1.51 o                         
   8   0   5         27.87         31.32         0.79 o                         
   9   0   5         53.30         54.63         1.08 o                         
  10   0   5         23.84         28.58         1.33 o                         
  11   0   5         66.52         66.32         1.43 o                         
  12   0   5         39.02         41.99         1.02 o                         
  13   0   5        113.87        108.79         3.58 o                         
  14   0   5        155.36        155.98         8.09 o                         
  15   0   5          0.53          1.59         0.41 o                         
  16   0   5          2.46          2.52         0.43 o                         
  17   0   5          1.27          2.02         0.51 o                         
  18   0   5         67.43         64.44         1.43 o                         
  19   0   5         13.62         13.01         0.72 o                         
  20   0   5          0.19          0.00         0.34 o                         
  21   0   5         20.23         17.89         0.79 o                         
  22   0   5          5.93          6.54         0.50 o                         
  23   0   5          0.00         -0.07         0.35 o                         
  24   0   5          1.56          1.28         0.40 o                         
  25   0   5         11.86         12.36         0.66 o                         
  26   0   5          5.56          5.94         0.50 o                         
 -26   1   5          4.87          5.47         0.72 o                         
 -25   1   5          0.73          0.41         0.43 o                         
 -24   1   5          2.20          0.61         0.48 o                         
 -23   1   5          6.84          6.47         0.51 o                         
 -22   1   5         20.11         20.44         0.74 o                         
 -21   1   5          4.99          4.92         0.42 o                         
 -20   1   5         21.50         24.28         0.74 o                         
 -19   1   5         22.85         20.00         0.66 o                         
 -18   1   5          4.24          3.06         0.35 o                         
 -17   1   5          0.56          2.25         0.43 o                         
 -16   1   5        196.53        188.17         2.74 o                         
 -15   1   5         22.92         24.38         1.02 o                         
 -14   1   5         81.46         76.45         1.43 o                         
 -13   1   5          0.66          0.92         0.29 o                         
 -12   1   5         69.46         63.51         1.22 o                         
 -11   1   5          5.11          5.63         0.43 o                         
 -10   1   5         15.11         13.35         1.23 o                         
  -9   1   5        125.72        129.55         1.61 o                         
  -8   1   5         47.44         50.54         1.15 o                         
  -7   1   5         19.10         17.68         0.55 o                         
  -6   1   5         53.59         59.79         0.91 o                         
  -5   1   5          1.89          2.19         0.24 o                         
  -4   1   5        136.54        158.03         5.73 o                         
  -3   1   5        100.78        106.11         2.14 o                         
  -2   1   5         60.86         61.38         0.90 o                         
  -1   1   5         96.71        102.99         1.49 o                         
   0   1   5         62.07         60.41         0.86 o                         
   1   1   5         96.83        102.17         2.17 o                         
   2   1   5         60.70         60.75         0.86 o                         
   3   1   5        100.71        106.77         1.59 o                         
   4   1   5        136.67        152.47         2.10 o                         
   5   1   5          1.87          2.27         0.29 o                         
   6   1   5         53.47         58.52         1.74 o                         
   7   1   5         19.04         17.65         0.64 o                         
   8   1   5         47.55         49.58         1.08 o                         
   9   1   5        125.70        125.49         3.89 o                         
  10   1   5         15.11         13.48         0.64 o                         
  11   1   5          5.10          5.12         0.43 o                         
  12   1   5         69.40         65.10         1.28 o                         
  13   1   5          0.64          1.02         0.34 o                         
  14   1   5         81.39         75.10         1.43 o                         
  15   1   5         22.96         26.07         0.83 o                         
  16   1   5        196.35        186.85         5.02 o                         
  17   1   5          0.56          2.47         0.43 o                         
  18   1   5          4.21          3.14         0.49 o                         
  19   1   5         22.82         20.58         0.87 o                         
  20   1   5         21.44         23.21         1.43 o                         
  21   1   5          5.01          4.04         0.49 o                         
  22   1   5         20.08         20.10         1.84 o                         
  23   1   5          6.83          7.55         0.64 o                         
  24   1   5          2.19          0.82         0.43 o                         
  25   1   5          0.73          0.72         0.43 o                         
  26   1   5          4.85          5.92         0.50 o                         
 -25   2   5          0.26         -0.10         0.43 o                         
 -24   2   5         13.96         13.06         0.79 o                         
 -23   2   5         20.19         21.39         1.43 o                         
 -22   2   5          0.55          0.75         0.35 o                         
 -21   2   5          5.58          5.80         0.47 o                         
 -20   2   5          7.56          7.13         0.49 o                         
 -19   2   5         25.94         29.19         0.78 o                         
 -18   2   5        136.77        135.92         1.85 o                         
 -17   2   5         66.36         68.13         1.17 o                         
 -16   2   5          3.29          2.76         0.35 o                         
 -15   2   5         66.28         62.38         1.05 o                         
 -14   2   5         23.42         22.56         0.66 o                         
 -13   2   5          4.81          4.55         0.35 o                         
 -12   2   5         74.08         71.17         1.10 o                         
 -11   2   5         33.50         32.27         0.77 o                         
 -10   2   5         41.79         38.60         0.78 o                         
  -9   2   5         69.31         68.88         1.67 o                         
  -8   2   5        102.55        104.89         1.38 o                         
  -7   2   5        174.24        171.85         1.95 o                         
  -6   2   5        226.65        213.31         2.31 o                         
  -5   2   5        269.68        264.69         2.79 o                         
  -4   2   5         89.35         79.40         2.07 o                         
  -3   2   5         61.89         60.85         0.90 o                         
  -2   2   5        240.40        242.90         3.98 o                         
  -1   2   5         36.87         37.51         0.66 o                         
   0   2   5         79.41         90.58         1.71 o                         
   1   2   5         36.75         37.53         0.66 o                         
   2   2   5        240.50        237.25         2.89 o                         
   3   2   5         61.83         61.58         0.95 o                         
   4   2   5         89.29         79.02         1.10 o                         
   5   2   5        270.02        267.01         3.68 o                         
   6   2   5        226.80        206.22         2.82 o                         
   7   2   5        174.18        170.59         5.12 o                         
   8   2   5        102.59        103.70         1.66 o                         
   9   2   5         69.34         69.19         1.28 o                         
  10   2   5         41.81         39.08         1.02 o                         
  11   2   5         33.53         32.10         0.79 o                         
  12   2   5         74.15         70.13         1.37 o                         
  13   2   5          4.84          4.54         0.49 o                         
  14   2   5         23.43         22.89         0.79 o                         
  15   2   5         66.46         61.53         1.28 o                         
  16   2   5          3.29          3.41         0.49 o                         
  17   2   5         66.30         67.98         2.46 o                         
  18   2   5        136.74        138.30         2.30 o                         
  19   2   5         25.89         28.42         0.98 o                         
  20   2   5          7.59          7.10         0.64 o                         
  21   2   5          5.59          4.52         0.51 o                         
  22   2   5          0.55          1.33         0.43 o                         
  23   2   5         20.20         20.92         0.93 o                         
  24   2   5         13.95         14.47         0.83 o                         
  25   2   5          0.26          0.41         0.43 o                         
 -23   3   5          8.81          9.21         1.02 o                         
 -22   3   5          2.83          1.84         0.61 o                         
 -21   3   5         12.56         12.28         1.02 o                         
 -20   3   5          9.61         11.46         1.02 o                         
 -19   3   5          5.01          5.53         0.82 o                         
 -18   3   5         22.83         23.81         1.94 o                         
 -17   3   5          8.09         10.25         0.64 o                         
 -16   3   5         11.77         10.11         1.02 o                         
 -15   3   5          0.80          1.15         0.34 o                         
 -14   3   5         37.21         35.02         1.01 o                         
 -13   3   5         27.90         29.42         1.13 o                         
 -12   3   5        144.38        144.56         2.17 o                         
 -11   3   5         65.85         62.47         1.05 o                         
 -10   3   5          3.21          3.63         0.35 o                         
  -9   3   5         20.48         20.42         0.59 o                         
  -8   3   5        235.72        221.48         2.33 o                         
  -7   3   5         67.09         67.60         0.88 o                         
  -6   3   5        175.99        177.81         2.03 o                         
  -5   3   5         42.71         43.77         0.78 o                         
  -4   3   5        195.42        195.10         2.15 o                         
  -3   3   5        124.69        125.21         1.53 o                         
  -2   3   5         13.43         10.69         0.38 o                         
  -1   3   5         25.16         23.54         0.77 o                         
   0   3   5          5.65          5.65         0.37 o                         
   1   3   5         25.14         23.48         0.50 o                         
   2   3   5         13.45         11.95         0.85 o                         
   3   3   5        124.74        121.91         1.52 o                         
   4   3   5        195.56        195.72         2.27 o                         
   5   3   5         42.60         44.93         0.78 o                         
   6   3   5        175.83        174.66         2.39 o                         
   7   3   5         67.18         69.22         2.05 o                         
   8   3   5        235.59        216.31         2.88 o                         
   9   3   5         20.43         20.85         0.79 o                         
  10   3   5          3.21          3.07         0.34 o                         
  11   3   5         65.76         61.88         1.22 o                         
  12   3   5        144.29        151.22         2.30 o                         
  13   3   5         27.91         29.99         0.93 o                         
  14   3   5         37.10         36.41         0.98 o                         
  15   3   5          0.80          0.70         0.34 o                         
  16   3   5         11.78         10.49         0.64 o                         
  17   3   5          8.08         11.46         0.68 o                         
  18   3   5         22.87         21.44         1.74 o                         
  19   3   5          5.00          6.47         0.64 o                         
  20   3   5          9.59         11.59         0.68 o                         
  21   3   5         12.52         12.65         0.79 o                         
  22   3   5          2.82          3.76         0.49 o                         
  23   3   5          8.81          8.73         0.68 o                         
 -12   4   5          1.18          0.61         0.61 o                         
 -11   4   5          0.33         -0.20         0.41 o                         
 -10   4   5         49.49         53.84         1.84 o                         
  -9   4   5          8.68          9.01         0.82 o                         
  -8   4   5         37.02         35.42         1.43 o                         
  -7   4   5         29.09         22.93         1.02 o                         
  -6   4   5          2.76          4.09         0.61 o                         
  -5   4   5         27.00         26.41         1.23 o                         
  -4   4   5         69.56         76.83         1.37 o                         
  -3   4   5         81.87         69.20         1.30 o                         
  -2   4   5        137.31        128.34         2.97 o                         
  -1   4   5         89.34         79.34         1.37 o                         
   0   4   5         14.51         15.45         1.23 o                         
   1   4   5         89.41         79.33         1.30 o                         
   2   4   5        137.52        131.48         2.46 o                         
   3   4   5         81.87         71.67         1.30 o                         
   4   4   5         69.60         75.24         1.30 o                         
   5   4   5         26.96         26.11         0.72 o                         
   6   4   5          2.76          3.00         0.26 o                         
   7   4   5         29.05         24.88         0.72 o                         
   8   4   5         37.15         35.40         0.93 o                         
   9   4   5          8.71          8.80         0.49 o                         
  10   4   5         49.50         52.68         1.64 o                         
  11   4   5          0.34          0.16         0.34 o                         
  12   4   5          1.18          1.31         0.34 o                         
  13   4   5          1.10          0.70         0.34 o                         
  14   4   5          3.18          3.64         0.49 o                         
  15   4   5          1.59          1.65         0.34 o                         
  16   4   5          1.90          1.57         0.34 o                         
  17   4   5          3.75          3.48         0.49 o                         
  18   4   5          0.60          0.41         0.51 o                         
  19   4   5          0.70          1.06         0.34 o                         
  20   4   5          0.87          1.46         0.49 o                         
 -12   5   5          0.47          0.82         0.61 o                         
 -11   5   5         11.79         12.49         1.02 o                         
 -10   5   5          8.10          9.62         0.82 o                         
  -9   5   5          8.08          8.19         0.82 o                         
  -8   5   5          9.24          6.14         0.82 o                         
  -7   5   5          5.29          4.09         0.61 o                         
  -6   5   5          2.82          3.68         0.61 o                         
  -5   5   5         24.43         24.16         1.02 o                         
  -4   5   5         18.79         19.45         1.02 o                         
  -3   5   5         17.46         15.35         0.82 o                         
  -2   5   5          2.80          3.07         0.61 o                         
  -1   5   5         10.36          7.98         0.61 o                         
   0   5   5          1.88          2.66         0.41 o                         
   1   5   5         10.37          7.78         0.61 o                         
   2   5   5          2.80          2.66         0.41 o                         
   3   5   5         17.45         14.54         0.82 o                         
   4   5   5         18.77         18.42         0.82 o                         
   5   5   5         24.37         22.93         0.82 o                         
   6   5   5          2.78          2.66         0.41 o                         
  10   5   5          8.14          7.98         0.61 o                         
  11   5   5         11.79         11.87         0.82 o                         
  12   5   5          0.46          0.61         0.41 o                         
  13   5   5          6.47          7.98         0.61 o                         
  14   5   5          0.37          0.20         0.41 o                         
  15   5   5         12.54         13.31         0.82 o                         
  16   5   5          5.16          5.94         0.61 o                         
  -9   6   5          0.93          0.41         0.61 o                         
  -8   6   5          1.25          0.61         0.61 o                         
  -7   6   5          2.37          3.28         0.61 o                         
  -6   6   5          8.92          7.57         0.82 o                         
  -5   6   5          4.04          5.53         0.61 o                         
  -4   6   5          8.10          8.19         0.82 o                         
  -3   6   5          3.39          3.89         0.61 o                         
  -2   6   5          0.74          0.41         0.41 o                         
  -1   6   5          1.05          0.82         0.41 o                         
   0   6   5          6.31          4.91         0.61 o                         
   1   6   5          1.04          1.23         0.41 o                         
   2   6   5          0.75          0.61         0.41 o                         
   3   6   5          3.39          3.07         0.41 o                         
   4   6   5          8.12          8.80         0.61 o                         
   5   6   5          4.03          4.91         0.61 o                         
   6   6   5          8.90          7.37         0.61 o                         
   0   0   6         50.28         69.40         1.84 o                         
   1   0   6         34.48         35.75         0.92 o                         
   2   0   6          0.05          0.31         0.29 o                         
   3   0   6         27.08         34.23         1.23 o                         
   4   0   6         56.84         55.01         2.05 o                         
   5   0   6        137.27        135.73         2.10 o                         
   6   0   6        138.54        140.70         2.10 o                         
   7   0   6        277.10        269.08         3.47 o                         
   8   0   6          4.14          3.68         0.43 o                         
   9   0   6         28.82         47.88         1.13 o                         
  10   0   6          0.14         -0.20         0.29 o                         
  11   0   6         19.86         18.22         0.64 o                         
  12   0   6         38.10         37.92         0.98 o                         
  13   0   6         62.89         65.17         2.05 o                         
  14   0   6          2.11          3.18         0.43 o                         
  15   0   6          0.67          1.06         0.34 o                         
  16   0   6         53.68         44.49         1.13 o                         
  17   0   6          0.24          0.29         0.61 o                         
  18   0   6          3.89          6.72         0.64 o                         
  19   0   6         11.00          9.73         0.64 o                         
  20   0   6          0.00          0.37         0.34 o                         
  21   0   6          0.22          1.43         0.43 o                         
  22   0   6          1.41          0.31         0.51 o                         
  23   0   6          1.30          1.12         0.38 o                         
  24   0   6          0.22          0.34         0.35 o                         
 -23   1   6          2.61          1.76         0.50 o                         
 -22   1   6          0.25          0.61         0.35 o                         
 -21   1   6         22.54         25.31         0.78 o                         
 -20   1   6         18.31         17.82         0.82 o                         
 -19   1   6          7.71          9.81         0.54 o                         
 -18   1   6         26.99         25.71         0.93 o                         
 -17   1   6         29.72         28.81         0.93 o                         
 -16   1   6          2.42          1.98         0.43 o                         
 -15   1   6         44.42         47.13         1.64 o                         
 -14   1   6          2.08          2.08         0.72 o                         
 -13   1   6          8.16         10.66         0.64 o                         
 -12   1   6          1.22          0.77         0.72 o                         
 -11   1   6         69.42         63.60         1.28 o                         
 -10   1   6          0.87          0.70         0.34 o                         
  -9   1   6         37.64         36.65         0.93 o                         
  -8   1   6         33.34         31.85         0.79 o                         
  -7   1   6          2.16          2.08         0.51 o                         
  -6   1   6         85.02         80.81         1.94 o                         
  -5   1   6         55.50         55.95         1.08 o                         
  -4   1   6         11.34         11.05         0.61 o                         
  -3   1   6         94.50         92.45         1.94 o                         
  -2   1   6          0.47          0.41         0.24 o                         
  -1   1   6         13.88         14.20         0.47 o                         
   0   1   6         15.90         14.27         0.47 o                         
   1   1   6         13.72         14.04         0.56 o                         
   2   1   6          0.48          0.31         0.29 o                         
   3   1   6         94.51         94.92         1.51 o                         
   4   1   6         11.37          9.85         0.49 o                         
   5   1   6         55.44         55.34         1.23 o                         
   6   1   6         84.99         81.24         1.43 o                         
   7   1   6          2.15          2.11         0.34 o                         
   8   1   6         33.32         32.91         1.33 o                         
   9   1   6         37.70         37.26         0.93 o                         
  10   1   6          0.86          0.78         0.34 o                         
  11   1   6         69.46         64.01         1.28 o                         
  12   1   6          1.22          0.86         0.34 o                         
  13   1   6          8.17         10.53         1.43 o                         
  14   1   6          2.10          1.28         0.34 o                         
  15   1   6         44.43         46.52         1.13 o                         
  16   1   6          2.44          2.46         0.43 o                         
  17   1   6         29.64         26.97         0.93 o                         
  18   1   6         27.00         25.99         2.05 o                         
  19   1   6          7.77          9.80         0.64 o                         
  20   1   6         18.28         18.25         1.64 o                         
  21   1   6         22.46         24.50         2.25 o                         
  22   1   6          0.26         -0.20         0.34 o                         
  23   1   6          2.62          2.17         0.49 o                         
 -22   2   6          0.79          0.48         0.35 o                         
 -21   2   6          3.06          3.74         0.64 o                         
 -20   2   6         13.98         14.30         0.62 o                         
 -19   2   6          3.04          4.81         0.42 o                         
 -18   2   6          5.31          4.52         0.42 o                         
 -17   2   6          5.34          5.87         0.47 o                         
 -16   2   6          5.20          7.52         0.50 o                         
 -15   2   6         46.44         50.72         1.31 o                         
 -14   2   6         27.82         24.54         0.69 o                         
 -13   2   6         52.44         49.09         0.93 o                         
 -12   2   6          4.71          2.66         0.43 o                         
 -11   2   6         12.74         11.84         0.92 o                         
 -10   2   6          6.00          7.40         0.49 o                         
  -9   2   6          9.21          7.43         0.82 o                         
  -8   2   6         27.30         23.74         0.79 o                         
  -7   2   6          4.41          2.85         0.51 o                         
  -6   2   6         23.04         20.14         0.59 o                         
  -5   2   6         42.92         45.17         0.81 o                         
  -4   2   6         73.77         73.16         1.05 o                         
  -3   2   6         69.60         71.23         1.21 o                         
  -2   2   6         82.78         79.08         1.14 o                         
  -1   2   6         13.72         13.48         0.47 o                         
   0   2   6          6.66          7.38         0.35 o                         
   1   2   6         13.77         13.57         0.59 o                         
   2   2   6         82.78         81.49         2.22 o                         
   3   2   6         69.41         71.87         1.10 o                         
   4   2   6         73.77         72.07         1.30 o                         
   5   2   6         43.07         43.92         1.01 o                         
   6   2   6         23.06         19.69         0.64 o                         
   7   2   6          4.42          4.22         0.43 o                         
   8   2   6         27.32         23.79         0.79 o                         
   9   2   6          9.23          7.71         0.49 o                         
  10   2   6          5.99          7.64         0.49 o                         
  11   2   6         12.73         11.64         0.92 o                         
  12   2   6          4.71          3.06         0.51 o                         
  13   2   6         52.47         50.42         1.64 o                         
  14   2   6         27.81         22.82         0.92 o                         
  15   2   6         46.33         50.09         1.22 o                         
  16   2   6          5.20          6.58         0.53 o                         
  17   2   6          5.32          6.17         0.64 o                         
  18   2   6          5.30          4.21         0.61 o                         
  19   2   6          3.05          4.23         0.49 o                         
  20   2   6         13.95         12.42         0.82 o                         
  21   2   6          3.06          3.28         0.49 o                         
  22   2   6          0.80          0.51         0.43 o                         
 -20   3   6          3.57          3.61         0.58 o                         
 -19   3   6          5.34          4.54         0.58 o                         
 -18   3   6          0.22          0.72         0.43 o                         
 -17   3   6          9.82          9.33         1.02 o                         
 -16   3   6          3.25          3.79         0.43 o                         
 -15   3   6          0.82          0.57         0.34 o                         
 -14   3   6          7.88          7.38         0.58 o                         
 -13   3   6          2.89          1.95         0.43 o                         
 -12   3   6          1.25          3.46         0.51 o                         
 -11   3   6          0.66          1.11         0.34 o                         
 -10   3   6         13.37         13.87         0.92 o                         
  -9   3   6         20.62         30.76         1.23 o                         
  -8   3   6          0.43          0.37         0.34 o                         
  -7   3   6         38.04         40.47         0.78 o                         
  -6   3   6         18.72         28.09         1.17 o                         
  -5   3   6         77.65         70.12         1.13 o                         
  -4   3   6          1.61          1.33         0.43 o                         
  -3   3   6          3.61          5.02         0.43 o                         
  -2   3   6         37.58         41.45         0.78 o                         
  -1   3   6        129.63        124.28         1.53 o                         
   0   3   6         19.43         25.75         0.62 o                         
   1   3   6        129.51        121.48         2.14 o                         
   2   3   6         37.54         41.30         0.83 o                         
   3   3   6          3.61          4.15         0.64 o                         
   4   3   6          1.60          1.59         0.35 o                         
   5   3   6         77.61         69.68         1.64 o                         
   6   3   6         18.74         26.72         1.74 o                         
   7   3   6         38.06         41.62         1.64 o                         
   8   3   6          0.42          0.90         0.61 o                         
   9   3   6         20.67         30.39         0.83 o                         
  10   3   6         13.36         12.93         1.13 o                         
  11   3   6          0.67          0.66         0.34 o                         
  12   3   6          1.25          2.68         0.43 o                         
  13   3   6          2.86          1.84         0.72 o                         
  14   3   6          7.85          6.93         0.53 o                         
  15   3   6          0.81          0.04         0.34 o                         
  16   3   6          3.23          2.82         0.61 o                         
  17   3   6          9.81          9.26         0.64 o                         
  18   3   6          0.22          0.98         0.34 o                         
  19   3   6          5.37          4.86         0.64 o                         
  20   3   6          3.57          2.90         1.02 o                         
  -9   4   6         20.44         21.09         1.02 o                         
  -8   4   6         16.23         15.87         0.72 o                         
  -7   4   6         32.82         32.14         1.43 o                         
  -6   4   6          4.41          3.68         0.61 o                         
  -5   4   6         59.43         60.32         1.33 o                         
  -4   4   6          7.51          7.84         1.13 o                         
  -3   4   6         24.96         23.92         0.79 o                         
  -2   4   6          1.41          1.24         0.29 o                         
  -1   4   6         12.65         11.57         0.58 o                         
   0   4   6          4.49          6.25         0.43 o                         
   1   4   6         12.70         12.39         0.58 o                         
   2   4   6          1.40          1.15         0.31 o                         
   3   4   6         25.00         24.77         0.72 o                         
   4   4   6          7.53          7.65         0.49 o                         
   5   4   6         59.38         62.80         1.22 o                         
   6   4   6          4.43          3.28         0.61 o                         
   7   4   6         32.76         30.91         1.23 o                         
   8   4   6         16.26         16.89         0.72 o                         
   9   4   6         20.45         22.88         1.13 o                         
  10   4   6          7.68          7.13         0.92 o                         
  11   4   6          0.25          0.33         0.41 o                         
  12   4   6          5.18          4.77         0.49 o                         
  13   4   6         12.70         11.39         0.64 o                         
  14   4   6          4.36          3.34         0.49 o                         
  15   4   6          5.16          6.20         1.02 o                         
  16   4   6          0.96          0.04         0.34 o                         
  17   4   6          5.11          6.49         0.64 o                         
  -9   5   6          6.90          5.32         0.82 o                         
  -8   5   6          2.88          2.66         0.61 o                         
  -7   5   6          2.18          1.23         0.61 o                         
  -6   5   6          1.49          0.41         0.41 o                         
  -5   5   6          7.17          6.14         0.82 o                         
  -4   5   6          7.08          5.73         0.61 o                         
  -3   5   6          1.15          1.02         0.41 o                         
  -2   5   6          2.47          1.84         0.41 o                         
  -1   5   6          0.36          0.61         0.41 o                         
   0   5   6          0.53          0.00         0.41 o                         
   1   5   6          0.35          1.02         0.41 o                         
   2   5   6          2.48          2.66         0.41 o                         
   3   5   6          1.15          1.64         0.41 o                         
   4   5   6          7.08          5.94         0.61 o                         
   5   5   6          7.15          7.17         0.61 o                         
   9   5   6          6.91          6.35         0.61 o                         
  10   5   6          0.31         -0.20         0.41 o                         
  11   5   6          1.94          1.84         0.61 o                         
  12   5   6          3.20          2.05         0.61 o                         
   1   0   7          5.45          3.93         0.43 o                         
   2   0   7          6.61          4.72         0.43 o                         
   3   0   7          4.27          2.60         0.34 o                         
   4   0   7          1.77          1.67         0.34 o                         
   5   0   7          0.29          0.82         0.41 o                         
   6   0   7         44.14         42.45         1.64 o                         
   7   0   7         21.03         24.65         0.79 o                         
   8   0   7          0.22         -0.10         0.29 o                         
   9   0   7          0.15          0.10         0.29 o                         
  10   0   7          6.31          4.02         0.49 o                         
  11   0   7          0.01          0.41         0.51 o                         
  12   0   7         57.54         59.20         1.28 o                         
  13   0   7         13.34         12.16         0.64 o                         
  14   0   7         10.14          9.42         0.64 o                         
  15   0   7          0.46          0.57         0.34 o                         
  16   0   7          1.03          0.57         0.34 o                         
  17   0   7          0.26          0.86         0.34 o                         
  18   0   7          6.47          4.35         1.02 o                         
  19   0   7          4.83          6.14         0.64 o                         
  20   0   7          6.83          4.71         0.58 o                         
 -20   1   7          0.35          0.55         0.51 o                         
 -19   1   7          8.65          8.68         0.72 o                         
 -18   1   7          8.19          7.43         0.82 o                         
 -17   1   7          1.12          2.66         0.49 o                         
 -16   1   7          0.57          0.86         0.34 o                         
 -15   1   7          2.70          2.13         0.49 o                         
 -14   1   7         14.05         16.05         1.02 o                         
 -13   1   7          6.06          5.15         0.49 o                         
 -12   1   7          5.43          5.86         0.49 o                         
 -11   1   7          4.28          6.17         0.58 o                         
 -10   1   7         40.89         38.91         1.64 o                         
  -9   1   7          2.55          2.66         0.43 o                         
  -8   1   7          0.50          0.57         0.34 o                         
  -7   1   7         12.22         13.43         0.64 o                         
  -6   1   7          0.78          1.39         0.34 o                         
  -5   1   7         10.90         11.31         0.64 o                         
  -4   1   7         33.10         29.53         1.23 o                         
  -3   1   7         20.51         22.29         0.92 o                         
  -2   1   7         46.11         44.06         1.64 o                         
  -1   1   7          6.49          8.81         0.58 o                         
   0   1   7         21.96         24.27         0.87 o                         
   1   1   7          6.52          8.29         0.58 o                         
   2   1   7         46.17         43.65         1.43 o                         
   3   1   7         20.49         23.26         0.79 o                         
   4   1   7         33.04         30.50         1.74 o                         
   5   1   7         10.94         10.86         0.64 o                         
   6   1   7          0.78          0.86         0.34 o                         
   7   1   7         12.29         12.98         0.64 o                         
   8   1   7          0.50          0.49         0.41 o                         
   9   1   7          2.54          3.20         0.43 o                         
  10   1   7         40.91         38.89         0.98 o                         
  11   1   7          4.28          5.66         0.49 o                         
  12   1   7          5.45          5.41         0.51 o                         
  13   1   7          6.03          5.06         0.49 o                         
  14   1   7         14.04         15.23         0.79 o                         
  15   1   7          2.70          1.99         0.49 o                         
  16   1   7          0.58          0.98         0.34 o                         
  17   1   7          1.11          2.05         0.49 o                         
  18   1   7          8.22          7.99         0.68 o                         
  19   1   7          8.65          9.17         0.72 o                         
  20   1   7          0.35          0.76         0.49 o                         
 -18   2   7          0.26          0.20         0.39 o                         
 -17   2   7          7.83          9.24         0.54 o                         
 -16   2   7          4.27          4.36         0.45 o                         
 -15   2   7         22.33         25.17         0.74 o                         
 -14   2   7          2.13          3.18         0.42 o                         
 -13   2   7          7.57          8.72         0.64 o                         
 -12   2   7          6.22          6.73         0.72 o                         
 -11   2   7          4.53          5.15         0.49 o                         
 -10   2   7          6.26          5.03         0.49 o                         
  -9   2   7         25.17         21.41         0.79 o                         
  -8   2   7         11.20          9.50         0.64 o                         
  -7   2   7          8.55          8.19         0.58 o                         
  -6   2   7         11.93         12.66         0.92 o                         
  -5   2   7          5.26          5.81         0.49 o                         
  -4   2   7         20.92         22.16         2.87 o                         
  -3   2   7         48.03         47.16         1.23 o                         
  -2   2   7         12.11         12.16         0.82 o                         
  -1   2   7         31.16         28.46         0.87 o                         
   0   2   7        174.72        182.62         2.61 o                         
   1   2   7         31.24         31.02         0.87 o                         
   2   2   7         12.10         11.44         0.92 o                         
   3   2   7         48.06         48.37         2.76 o                         
   4   2   7         20.94         22.96         0.87 o                         
   5   2   7          5.25          5.72         0.92 o                         
   6   2   7         11.93         14.04         0.72 o                         
   7   2   7          8.55          8.09         0.58 o                         
   8   2   7         11.19          9.52         0.64 o                         
   9   2   7         25.15         21.50         0.79 o                         
  10   2   7          6.25          4.75         0.61 o                         
  11   2   7          4.53          6.14         0.49 o                         
  12   2   7          6.22          6.87         0.53 o                         
  13   2   7          7.55          7.45         0.64 o                         
  14   2   7          2.12          2.94         0.49 o                         
  15   2   7         22.34         22.93         1.94 o                         
  16   2   7          4.29          4.23         0.49 o                         
  17   2   7          7.82         10.04         0.72 o                         
  18   2   7          0.25          0.72         0.43 o                         
 -16   3   7          0.32          0.72         0.43 o                         
 -15   3   7          4.90          5.38         0.92 o                         
 -14   3   7         26.23         28.46         1.01 o                         
 -13   3   7          0.07          0.31         0.43 o                         
 -12   3   7          9.94          9.38         0.64 o                         
 -11   3   7          0.79          0.53         0.41 o                         
 -10   3   7          3.38          2.88         0.43 o                         
  -9   3   7          3.19          3.28         0.43 o                         
  -8   3   7          9.26         11.97         0.64 o                         
  -7   3   7          8.83          7.39         0.58 o                         
  -6   3   7         44.11         43.29         1.08 o                         
  -5   3   7         34.06         35.52         2.15 o                         
  -4   3   7         21.82         18.79         1.33 o                         
  -3   3   7          4.59          3.18         0.43 o                         
  -2   3   7         32.44         31.46         2.76 o                         
  -1   3   7         10.95         10.95         0.64 o                         
   0   3   7          0.40          0.38         0.26 o                         
   1   3   7         10.95         11.12         0.50 o                         
   2   3   7         32.45         30.95         0.76 o                         
   3   3   7          4.60          3.59         0.61 o                         
   4   3   7         21.87         19.69         0.82 o                         
   5   3   7         34.02         34.29         1.01 o                         
   6   3   7         44.12         45.21         1.33 o                         
   7   3   7          8.83          7.47         0.58 o                         
   8   3   7          9.27         11.22         0.64 o                         
   9   3   7          3.20          3.09         1.13 o                         
  10   3   7          3.38          2.46         0.82 o                         
  11   3   7          0.79          0.45         0.34 o                         
  12   3   7          9.99          9.90         0.72 o                         
  13   3   7          0.07          0.82         0.43 o                         
  14   3   7         26.25         30.06         0.98 o                         
  15   3   7          4.90          5.69         0.64 o                         
  16   3   7          0.32          0.53         0.41 o                         
  -9   4   7          0.32          1.43         0.61 o                         
  -8   4   7         16.79         19.24         1.23 o                         
  -7   4   7         18.68         20.27         1.23 o                         
  -6   4   7          3.70          4.30         0.82 o                         
  -5   4   7          8.91         11.26         1.02 o                         
  -4   4   7         11.48         11.67         1.02 o                         
  -3   4   7         17.12         16.17         1.02 o                         
  -2   4   7          4.39          6.65         0.58 o                         
  -1   4   7         13.27         14.84         0.72 o                         
   0   4   7         17.85         16.18         0.72 o                         
   1   4   7         13.29         13.94         0.82 o                         
   2   4   7          4.38          6.04         0.58 o                         
   3   4   7         17.13         16.28         0.72 o                         
   4   4   7         11.47         10.44         1.02 o                         
   5   4   7          8.92         10.85         1.02 o                         
   6   4   7          3.71          3.07         0.61 o                         
   7   4   7         18.69         20.27         1.02 o                         
   8   4   7         16.80         17.40         1.02 o                         
   9   4   7          0.32          1.23         0.61 o                         
  10   4   7          0.16         -0.20         0.43 o                         
  11   4   7          3.53          4.52         0.51 o                         
  12   4   7          0.49          0.08         0.34 o                         
   0   0   8          0.41          1.23         0.61 o                         
   1   0   8          4.35          3.99         0.43 o                         
   2   0   8          0.54          0.31         0.51 o                         
   3   0   8          9.87          9.31         0.82 o                         
   4   0   8          8.74          7.47         0.58 o                         
   5   0   8          4.50          3.51         0.51 o                         
   6   0   8          0.08          0.16         0.34 o                         
   7   0   8          2.82          2.27         0.43 o                         
   8   0   8          3.27          3.01         0.49 o                         
   9   0   8          1.10          0.57         0.34 o                         
  10   0   8          2.77          3.21         0.49 o                         
  11   0   8          0.15         -0.04         0.34 o                         
  12   0   8          6.31          6.10         0.64 o                         
  13   0   8          0.04          0.82         0.43 o                         
  14   0   8          6.70          8.71         0.64 o                         
  15   0   8          1.25          0.97         0.49 o                         
 -14   1   8          0.77          0.41         0.43 o                         
 -13   1   8          1.37          1.84         0.49 o                         
 -12   1   8          6.45          7.55         0.64 o                         
 -11   1   8          4.23          3.64         0.49 o                         
 -10   1   8          1.44          2.52         0.43 o                         
  -9   1   8          1.14          0.12         0.34 o                         
  -8   1   8          2.03          2.36         0.43 o                         
  -7   1   8          4.74          4.80         0.51 o                         
  -6   1   8         13.98         13.27         0.92 o                         
  -5   1   8          2.10          1.33         0.43 o                         
  -4   1   8          1.80          1.56         0.51 o                         
  -3   1   8          8.98         10.14         0.64 o                         
  -2   1   8         17.09         20.79         0.87 o                         
  -1   1   8          2.69          3.49         0.43 o                         
   0   1   8         10.24         10.36         0.64 o                         
   1   1   8          2.71          3.81         0.43 o                         
   2   1   8         17.10         20.29         0.87 o                         
   3   1   8          8.98         11.16         0.64 o                         
   4   1   8          1.79          1.95         0.43 o                         
   5   1   8          2.09          1.98         0.43 o                         
   6   1   8         13.99         13.52         0.72 o                         
   7   1   8          4.75          3.91         0.51 o                         
   8   1   8          2.03          3.07         0.43 o                         
   9   1   8          1.15          0.61         0.51 o                         
  10   1   8          1.43          1.66         0.43 o                         
  11   1   8          4.23          3.35         0.49 o                         
  12   1   8          6.44          8.85         0.64 o                         
  13   1   8          1.38          1.56         0.51 o                         
  14   1   8          0.77          0.92         0.51 o                         
 -13   2   8          4.14          3.99         0.51 o                         
 -12   2   8          7.95          9.55         0.64 o                         
 -11   2   8          0.08          0.08         0.61 o                         
 -10   2   8          4.06          4.04         0.49 o                         
  -9   2   8          6.79          6.08         0.58 o                         
  -8   2   8          1.21          0.49         0.61 o                         
  -7   2   8          1.70          1.54         0.43 o                         
  -6   2   8          2.90          2.94         0.72 o                         
  -5   2   8          0.48          0.53         0.41 o                         
  -4   2   8         55.99         55.96         1.37 o                         
  -3   2   8          8.18          8.56         0.64 o                         
  -2   2   8          1.62          1.64         0.43 o                         
  -1   2   8          3.44          3.84         0.49 o                         
   0   2   8          7.99          8.21         0.58 o                         
   1   2   8          3.46          3.93         0.49 o                         
   2   2   8          1.63          2.16         0.61 o                         
   3   2   8          8.17          9.49         1.94 o                         
   4   2   8         56.01         54.53         1.84 o                         
   5   2   8          0.48          0.61         0.43 o                         
   6   2   8          2.90          3.75         0.49 o                         
   7   2   8          1.71          1.43         0.43 o                         
   8   2   8          1.21          1.64         0.43 o                         
   9   2   8          6.80          6.15         0.58 o                         
  10   2   8          4.07          4.09         0.49 o                         
  11   2   8          0.08          0.00         0.43 o                         
  12   2   8          7.95         10.07         0.64 o                         
  13   2   8          4.15          5.17         0.64 o                         
  -9   3   8          0.18          0.41         0.61 o                         
  -8   3   8          0.52          0.20         0.61 o                         
  -7   3   8          1.48          1.02         0.61 o                         
  -6   3   8          6.52          4.91         0.82 o                         
  -5   3   8          1.61          1.43         0.61 o                         
  -4   3   8          0.68         -0.16         0.34 o                         
  -3   3   8          0.10          0.20         0.61 o                         
  -2   3   8         14.12         13.88         0.92 o                         
  -1   3   8          6.07          6.20         0.61 o                         
   0   3   8          2.61          1.33         0.43 o                         
   1   3   8          6.08          5.47         0.58 o                         
   2   3   8         14.13         13.21         0.72 o                         
   3   3   8          0.10         -0.34         0.34 o                         
   4   3   8          0.68         -0.41         0.43 o                         
   5   3   8          1.61          1.33         0.43 o                         
   6   3   8          6.53          6.80         0.64 o                         
   7   3   8          1.49          1.43         0.43 o                         
   8   3   8          0.52          0.20         0.43 o                         
   9   3   8          0.18         -0.20         0.43 o                         
   1   0   9          0.49         -0.10         0.43 o                         
   2   0   9          5.15          4.59         0.61 o                         
   3   0   9          0.97          0.72         0.43 o                         
   4   0   9          1.75          2.31         0.49 o                         
   5   0   9          0.45          0.31         0.43 o                         
  -4   1   9          0.62          0.61         0.82 o                         
  -3   1   9          2.79          4.02         0.58 o                         
  -2   1   9          3.86          3.59         0.58 o                         
  -1   1   9          0.97          1.33         0.43 o                         
   0   1   9          3.37          3.03         0.49 o                         
   1   1   9          0.98          1.13         0.43 o                         
   2   1   9          3.87          3.28         0.58 o                         
   3   1   9          2.79          2.77         0.58 o                         
   4   1   9          0.62          0.72         0.43 o                         
                                                                                
